# Supplementary material for: The chemotherapeutic drug methotrexate selects for antibiotic resistance
Source: eBioMedicine. 2021 Dec 11;74:103742. doi: 10.1016/j.ebiom.2021.103742 (PMC8671861; doi:10.1016/j.ebiom.2021.103742)
Supplement: Supplementary file 2 [file mmc2.xlsx]

## Sheet: Raw data K56-2
Time	Blank	1	2	3	4	5	6	7	8	9	10	11	12	13	14	15	16	17	18	19	20	21	22	23	24	25	26	27	28	29	30	31	32	33	34	35	36	37	38	39	40	41	42	43	44	45	46	47	48
00:00:00	0	0.078	0.076	0.077	0.077	0.077	0.077	0.075	0.075	0.076	0.075	0.077	0.076	0.078	0.077	0.079	0.077	0.072	0.073	0.077	0.078	0.081	0.079	0.08	0.078	0.077	0.076	0.076	0.075	0.075	0.077	0.08	0.079	0.076	0.077	0.077	0.077	0.074	0.074	0.077	0.078	0.078	0.077	0.076	0.074	0.074	0.074	0.08	0.079
00:04:06	0	0.077	0.076	0.077	0.077	0.077	0.077	0.075	0.075	0.076	0.075	0.076	0.075	0.077	0.077	0.078	0.077	0.072	0.072	0.076	0.077	0.08	0.079	0.079	0.077	0.076	0.076	0.075	0.077	0.074	0.076	0.079	0.078	0.075	0.076	0.076	0.077	0.073	0.073	0.076	0.077	0.076	0.076	0.075	0.073	0.073	0.073	0.078	0.078
00:08:06	0	0.078	0.076	0.078	0.077	0.078	0.077	0.075	0.076	0.076	0.075	0.076	0.075	0.077	0.077	0.078	0.077	0.072	0.072	0.076	0.077	0.079	0.078	0.079	0.077	0.076	0.076	0.075	0.076	0.074	0.076	0.079	0.078	0.075	0.076	0.076	0.076	0.073	0.073	0.076	0.077	0.076	0.075	0.074	0.073	0.073	0.072	0.078	0.078
00:12:06	0	0.078	0.076	0.078	0.077	0.077	0.077	0.075	0.076	0.076	0.075	0.076	0.075	0.077	0.077	0.078	0.077	0.072	0.072	0.076	0.076	0.079	0.078	0.079	0.077	0.076	0.076	0.075	0.076	0.074	0.076	0.079	0.078	0.075	0.076	0.076	0.076	0.073	0.073	0.076	0.077	0.077	0.075	0.074	0.073	0.073	0.072	0.078	0.078
00:16:06	0	0.078	0.076	0.078	0.077	0.078	0.077	0.075	0.076	0.076	0.075	0.077	0.076	0.078	0.078	0.079	0.077	0.073	0.073	0.076	0.077	0.079	0.078	0.079	0.077	0.077	0.076	0.075	0.076	0.074	0.076	0.079	0.078	0.076	0.076	0.076	0.077	0.073	0.073	0.076	0.077	0.077	0.076	0.075	0.073	0.073	0.072	0.078	0.078
00:20:06	0	0.078	0.076	0.078	0.077	0.078	0.077	0.076	0.076	0.076	0.075	0.077	0.075	0.077	0.078	0.078	0.077	0.072	0.072	0.076	0.077	0.079	0.079	0.079	0.077	0.076	0.076	0.075	0.076	0.074	0.076	0.079	0.078	0.076	0.076	0.076	0.077	0.073	0.073	0.076	0.078	0.077	0.075	0.074	0.073	0.072	0.072	0.078	0.078
00:24:06	0	0.078	0.076	0.078	0.077	0.078	0.078	0.076	0.076	0.076	0.075	0.077	0.075	0.077	0.078	0.078	0.077	0.072	0.072	0.076	0.077	0.08	0.078	0.079	0.077	0.076	0.076	0.075	0.076	0.074	0.076	0.079	0.078	0.075	0.076	0.076	0.076	0.073	0.073	0.076	0.078	0.077	0.075	0.074	0.074	0.073	0.072	0.078	0.078
00:28:06	0	0.078	0.076	0.078	0.077	0.077	0.077	0.075	0.076	0.076	0.075	0.077	0.075	0.078	0.078	0.079	0.078	0.073	0.073	0.076	0.077	0.08	0.079	0.079	0.078	0.076	0.076	0.075	0.077	0.074	0.076	0.079	0.078	0.076	0.076	0.077	0.077	0.073	0.074	0.076	0.079	0.078	0.076	0.075	0.073	0.073	0.072	0.078	0.078
00:32:06	0	0.077	0.076	0.078	0.077	0.078	0.078	0.075	0.076	0.076	0.075	0.078	0.076	0.078	0.079	0.079	0.078	0.073	0.073	0.076	0.077	0.079	0.078	0.079	0.077	0.076	0.076	0.075	0.076	0.074	0.076	0.079	0.078	0.076	0.076	0.076	0.077	0.073	0.073	0.076	0.078	0.077	0.075	0.074	0.073	0.072	0.072	0.078	0.078
00:36:06	0	0.077	0.076	0.078	0.077	0.077	0.077	0.075	0.076	0.076	0.075	0.077	0.075	0.078	0.078	0.079	0.077	0.073	0.073	0.076	0.077	0.08	0.079	0.079	0.078	0.076	0.076	0.075	0.076	0.074	0.076	0.079	0.078	0.076	0.076	0.076	0.077	0.073	0.073	0.076	0.078	0.078	0.075	0.074	0.073	0.073	0.073	0.078	0.078
00:40:06	0	0.077	0.076	0.078	0.077	0.077	0.077	0.076	0.076	0.076	0.075	0.077	0.075	0.078	0.079	0.079	0.078	0.072	0.073	0.076	0.078	0.081	0.079	0.079	0.078	0.076	0.076	0.075	0.076	0.074	0.076	0.079	0.079	0.076	0.076	0.076	0.077	0.073	0.074	0.076	0.079	0.08	0.076	0.075	0.074	0.073	0.073	0.078	0.078
00:44:06	0	0.077	0.076	0.078	0.077	0.078	0.078	0.076	0.076	0.076	0.075	0.077	0.076	0.078	0.079	0.079	0.078	0.073	0.073	0.076	0.078	0.081	0.079	0.079	0.078	0.076	0.077	0.075	0.076	0.074	0.076	0.079	0.079	0.076	0.076	0.077	0.077	0.073	0.074	0.076	0.079	0.081	0.076	0.075	0.074	0.073	0.073	0.079	0.079
00:48:06	0	0.077	0.076	0.078	0.077	0.078	0.078	0.076	0.076	0.076	0.075	0.078	0.076	0.079	0.079	0.079	0.078	0.073	0.073	0.077	0.078	0.081	0.079	0.08	0.078	0.077	0.077	0.076	0.077	0.075	0.077	0.08	0.079	0.076	0.077	0.077	0.077	0.074	0.074	0.077	0.079	0.082	0.076	0.075	0.074	0.073	0.073	0.079	0.079
00:52:06	0	0.077	0.076	0.078	0.078	0.078	0.078	0.076	0.076	0.076	0.075	0.077	0.075	0.078	0.079	0.079	0.078	0.073	0.073	0.076	0.078	0.081	0.079	0.08	0.079	0.077	0.076	0.075	0.077	0.074	0.076	0.079	0.079	0.076	0.077	0.077	0.077	0.074	0.074	0.076	0.079	0.081	0.076	0.075	0.074	0.073	0.073	0.079	0.079
00:56:06	0	0.078	0.076	0.079	0.078	0.078	0.078	0.076	0.077	0.077	0.076	0.078	0.076	0.079	0.08	0.08	0.079	0.073	0.074	0.077	0.079	0.082	0.08	0.08	0.079	0.077	0.077	0.076	0.077	0.075	0.077	0.08	0.079	0.077	0.077	0.077	0.078	0.074	0.074	0.077	0.08	0.079	0.076	0.075	0.075	0.073	0.073	0.08	0.08
01:00:06	0	0.078	0.076	0.078	0.078	0.078	0.078	0.076	0.077	0.076	0.075	0.077	0.076	0.078	0.079	0.079	0.078	0.073	0.073	0.077	0.078	0.081	0.079	0.08	0.079	0.077	0.077	0.076	0.077	0.075	0.077	0.08	0.079	0.077	0.077	0.077	0.078	0.074	0.074	0.077	0.079	0.079	0.076	0.075	0.075	0.074	0.073	0.08	0.08
01:04:06	0	0.078	0.076	0.078	0.077	0.078	0.078	0.076	0.076	0.077	0.076	0.077	0.076	0.079	0.079	0.079	0.078	0.073	0.073	0.077	0.079	0.081	0.079	0.08	0.079	0.077	0.077	0.076	0.077	0.075	0.077	0.08	0.08	0.077	0.077	0.078	0.078	0.074	0.074	0.077	0.08	0.079	0.076	0.075	0.075	0.074	0.074	0.08	0.08
01:08:06	0	0.078	0.076	0.078	0.077	0.078	0.078	0.076	0.077	0.077	0.075	0.077	0.075	0.078	0.079	0.079	0.078	0.073	0.073	0.077	0.079	0.082	0.079	0.081	0.079	0.078	0.077	0.076	0.077	0.075	0.077	0.08	0.079	0.077	0.077	0.078	0.078	0.074	0.074	0.077	0.08	0.079	0.077	0.076	0.075	0.074	0.074	0.081	0.081
01:12:06	0	0.078	0.076	0.078	0.078	0.078	0.078	0.076	0.077	0.077	0.076	0.078	0.076	0.079	0.079	0.08	0.079	0.073	0.073	0.077	0.08	0.082	0.079	0.081	0.079	0.078	0.077	0.076	0.077	0.076	0.078	0.08	0.08	0.077	0.077	0.078	0.078	0.074	0.074	0.078	0.08	0.079	0.076	0.076	0.075	0.074	0.074	0.081	0.08
01:16:06	0	0.078	0.077	0.079	0.078	0.079	0.079	0.076	0.077	0.077	0.076	0.078	0.076	0.08	0.08	0.08	0.079	0.074	0.074	0.078	0.08	0.083	0.08	0.082	0.08	0.078	0.078	0.077	0.078	0.076	0.078	0.081	0.08	0.078	0.078	0.078	0.079	0.074	0.075	0.078	0.081	0.08	0.077	0.076	0.077	0.075	0.074	0.083	0.082
01:20:06	0	0.078	0.076	0.079	0.078	0.079	0.078	0.076	0.077	0.077	0.076	0.077	0.076	0.079	0.08	0.08	0.079	0.073	0.073	0.078	0.081	0.082	0.081	0.082	0.08	0.078	0.078	0.077	0.078	0.076	0.078	0.081	0.08	0.078	0.078	0.078	0.079	0.074	0.074	0.078	0.081	0.08	0.077	0.076	0.076	0.074	0.074	0.083	0.082
01:24:06	0	0.079	0.077	0.079	0.078	0.079	0.079	0.077	0.077	0.077	0.076	0.078	0.077	0.08	0.08	0.08	0.079	0.074	0.074	0.079	0.08	0.083	0.08	0.082	0.081	0.079	0.079	0.077	0.079	0.076	0.078	0.081	0.081	0.078	0.079	0.079	0.079	0.075	0.075	0.079	0.082	0.08	0.077	0.077	0.076	0.074	0.074	0.084	0.082
01:28:06	0	0.078	0.076	0.079	0.078	0.079	0.078	0.076	0.077	0.077	0.076	0.077	0.075	0.079	0.079	0.08	0.079	0.073	0.073	0.078	0.08	0.083	0.08	0.082	0.081	0.078	0.078	0.077	0.078	0.076	0.078	0.081	0.08	0.078	0.078	0.079	0.079	0.075	0.075	0.079	0.082	0.079	0.077	0.077	0.076	0.074	0.074	0.084	0.082
01:32:06	0	0.078	0.076	0.079	0.078	0.079	0.079	0.077	0.077	0.077	0.076	0.077	0.075	0.079	0.08	0.08	0.079	0.073	0.073	0.078	0.08	0.083	0.08	0.082	0.081	0.078	0.078	0.077	0.079	0.076	0.079	0.082	0.081	0.079	0.079	0.079	0.08	0.075	0.075	0.079	0.082	0.08	0.077	0.077	0.077	0.075	0.075	0.085	0.083
01:36:06	0	0.079	0.077	0.08	0.079	0.08	0.08	0.077	0.078	0.078	0.077	0.08	0.078	0.081	0.082	0.082	0.081	0.075	0.075	0.08	0.081	0.084	0.082	0.084	0.083	0.08	0.08	0.078	0.08	0.078	0.08	0.083	0.082	0.08	0.08	0.081	0.081	0.076	0.076	0.081	0.084	0.081	0.078	0.078	0.077	0.076	0.076	0.087	0.085
01:40:06	0	0.079	0.077	0.08	0.079	0.08	0.079	0.077	0.078	0.078	0.077	0.079	0.077	0.081	0.082	0.082	0.08	0.074	0.075	0.079	0.081	0.084	0.082	0.084	0.083	0.079	0.08	0.078	0.079	0.077	0.08	0.083	0.083	0.081	0.081	0.081	0.081	0.076	0.076	0.081	0.084	0.081	0.079	0.079	0.079	0.076	0.076	0.088	0.086
01:44:06	0	0.079	0.077	0.08	0.079	0.08	0.079	0.077	0.078	0.078	0.077	0.079	0.077	0.081	0.082	0.082	0.081	0.075	0.075	0.08	0.082	0.085	0.082	0.085	0.084	0.08	0.08	0.079	0.08	0.078	0.08	0.084	0.083	0.081	0.081	0.082	0.082	0.077	0.077	0.082	0.085	0.081	0.079	0.079	0.078	0.076	0.076	0.089	0.087
01:48:06	0	0.079	0.077	0.08	0.079	0.08	0.08	0.078	0.078	0.078	0.077	0.079	0.077	0.082	0.083	0.082	0.081	0.075	0.075	0.081	0.082	0.085	0.083	0.086	0.085	0.081	0.081	0.079	0.081	0.079	0.081	0.085	0.084	0.083	0.083	0.083	0.083	0.077	0.078	0.083	0.086	0.082	0.08	0.08	0.079	0.077	0.077	0.09	0.088
01:52:06	0	0.079	0.078	0.08	0.079	0.08	0.08	0.078	0.078	0.079	0.078	0.08	0.078	0.083	0.083	0.083	0.082	0.075	0.076	0.081	0.083	0.086	0.084	0.087	0.086	0.082	0.082	0.08	0.082	0.079	0.081	0.086	0.085	0.084	0.084	0.084	0.084	0.078	0.078	0.085	0.088	0.083	0.08	0.081	0.081	0.078	0.078	0.092	0.091
01:56:06	0	0.08	0.078	0.08	0.08	0.08	0.08	0.078	0.078	0.079	0.078	0.08	0.078	0.083	0.083	0.083	0.082	0.075	0.075	0.082	0.083	0.086	0.084	0.088	0.087	0.082	0.082	0.08	0.082	0.08	0.082	0.087	0.086	0.085	0.084	0.085	0.085	0.078	0.079	0.086	0.089	0.083	0.081	0.082	0.081	0.078	0.078	0.094	0.092
02:00:06	0	0.08	0.078	0.081	0.08	0.08	0.08	0.078	0.079	0.079	0.078	0.081	0.079	0.084	0.084	0.084	0.083	0.076	0.076	0.082	0.084	0.087	0.085	0.089	0.089	0.083	0.083	0.081	0.083	0.08	0.083	0.088	0.087	0.087	0.086	0.086	0.087	0.079	0.08	0.088	0.091	0.084	0.082	0.083	0.083	0.079	0.079	0.096	0.094
02:04:06	0	0.08	0.078	0.081	0.08	0.081	0.081	0.078	0.079	0.079	0.079	0.081	0.079	0.085	0.085	0.084	0.083	0.076	0.077	0.083	0.085	0.088	0.085	0.091	0.089	0.084	0.084	0.082	0.083	0.082	0.084	0.09	0.089	0.088	0.088	0.088	0.088	0.08	0.081	0.09	0.092	0.085	0.083	0.085	0.085	0.08	0.08	0.098	0.097
02:08:06	0	0.08	0.078	0.081	0.081	0.081	0.081	0.079	0.079	0.079	0.079	0.08	0.078	0.085	0.085	0.084	0.083	0.076	0.076	0.083	0.085	0.088	0.086	0.092	0.091	0.085	0.085	0.083	0.085	0.082	0.084	0.091	0.09	0.089	0.09	0.089	0.09	0.081	0.082	0.091	0.094	0.086	0.084	0.087	0.085	0.081	0.081	0.101	0.099
02:12:06	0	0.081	0.079	0.082	0.081	0.081	0.081	0.079	0.08	0.08	0.079	0.081	0.079	0.086	0.086	0.085	0.084	0.076	0.077	0.084	0.086	0.09	0.088	0.094	0.093	0.086	0.086	0.084	0.085	0.083	0.086	0.093	0.092	0.092	0.092	0.092	0.092	0.083	0.083	0.094	0.097	0.088	0.085	0.089	0.088	0.083	0.083	0.104	0.103
02:16:06	0	0.081	0.079	0.082	0.081	0.082	0.081	0.079	0.08	0.08	0.08	0.083	0.08	0.087	0.087	0.086	0.085	0.077	0.078	0.085	0.087	0.091	0.089	0.096	0.095	0.088	0.088	0.086	0.087	0.085	0.087	0.095	0.094	0.094	0.094	0.094	0.095	0.084	0.085	0.097	0.1	0.09	0.087	0.091	0.09	0.085	0.085	0.108	0.107
02:20:06	0	0.081	0.079	0.082	0.081	0.082	0.081	0.079	0.08	0.08	0.079	0.082	0.08	0.087	0.087	0.086	0.085	0.077	0.077	0.085	0.087	0.092	0.09	0.097	0.096	0.089	0.089	0.086	0.088	0.086	0.088	0.097	0.096	0.097	0.097	0.096	0.097	0.086	0.086	0.1	0.103	0.091	0.089	0.094	0.093	0.086	0.087	0.112	0.111
02:24:06	0	0.081	0.079	0.082	0.082	0.082	0.082	0.079	0.08	0.08	0.08	0.081	0.08	0.087	0.087	0.087	0.086	0.077	0.077	0.086	0.088	0.094	0.091	0.1	0.1	0.09	0.091	0.088	0.09	0.087	0.09	0.1	0.099	0.1	0.1	0.099	0.1	0.088	0.088	0.103	0.107	0.093	0.091	0.097	0.095	0.088	0.088	0.117	0.116
02:28:06	0	0.082	0.08	0.083	0.082	0.083	0.083	0.08	0.081	0.081	0.08	0.082	0.08	0.088	0.089	0.087	0.087	0.077	0.078	0.087	0.089	0.095	0.093	0.103	0.101	0.092	0.093	0.09	0.091	0.089	0.092	0.104	0.102	0.104	0.104	0.103	0.104	0.09	0.091	0.107	0.111	0.096	0.093	0.1	0.1	0.09	0.091	0.123	0.122
02:32:06	0	0.082	0.08	0.083	0.082	0.083	0.083	0.08	0.081	0.081	0.08	0.082	0.081	0.089	0.09	0.089	0.088	0.078	0.079	0.088	0.09	0.097	0.095	0.105	0.104	0.094	0.094	0.091	0.094	0.091	0.093	0.107	0.106	0.108	0.109	0.107	0.107	0.093	0.093	0.112	0.116	0.099	0.097	0.105	0.104	0.094	0.094	0.13	0.129
02:36:06	0	0.082	0.081	0.084	0.083	0.083	0.083	0.08	0.081	0.081	0.081	0.083	0.081	0.09	0.091	0.089	0.088	0.079	0.079	0.089	0.091	0.099	0.096	0.108	0.107	0.096	0.096	0.093	0.094	0.092	0.095	0.111	0.11	0.113	0.113	0.111	0.111	0.095	0.096	0.117	0.121	0.102	0.1	0.109	0.108	0.097	0.096	0.137	0.136
02:40:06	0	0.083	0.081	0.084	0.083	0.084	0.083	0.081	0.081	0.082	0.081	0.083	0.082	0.091	0.092	0.09	0.09	0.079	0.08	0.09	0.092	0.101	0.099	0.112	0.11	0.098	0.099	0.095	0.097	0.095	0.098	0.117	0.115	0.119	0.119	0.116	0.117	0.099	0.099	0.124	0.128	0.105	0.104	0.114	0.113	0.101	0.1	0.145	0.144
02:44:06	0	0.083	0.081	0.084	0.083	0.084	0.083	0.081	0.082	0.082	0.081	0.082	0.081	0.091	0.092	0.09	0.089	0.079	0.079	0.09	0.092	0.103	0.1	0.115	0.113	0.1	0.101	0.096	0.098	0.097	0.1	0.121	0.119	0.124	0.124	0.122	0.122	0.102	0.103	0.13	0.135	0.11	0.107	0.12	0.118	0.104	0.104	0.154	0.153
02:48:06	0	0.083	0.082	0.085	0.084	0.085	0.084	0.082	0.082	0.083	0.082	0.085	0.083	0.094	0.094	0.092	0.091	0.081	0.081	0.092	0.094	0.105	0.103	0.119	0.117	0.103	0.104	0.099	0.102	0.1	0.103	0.128	0.126	0.131	0.131	0.129	0.129	0.107	0.108	0.138	0.143	0.115	0.112	0.127	0.126	0.109	0.109	0.163	0.163
02:52:06	0	0.084	0.082	0.085	0.084	0.085	0.084	0.082	0.082	0.083	0.082	0.085	0.083	0.095	0.095	0.093	0.092	0.081	0.082	0.093	0.095	0.108	0.106	0.123	0.122	0.106	0.107	0.102	0.105	0.103	0.106	0.135	0.132	0.139	0.139	0.136	0.136	0.112	0.112	0.146	0.152	0.12	0.118	0.134	0.134	0.115	0.115	0.173	0.172
02:56:06	0	0.085	0.083	0.085	0.085	0.085	0.085	0.082	0.083	0.083	0.083	0.085	0.083	0.096	0.096	0.094	0.093	0.081	0.082	0.094	0.096	0.112	0.11	0.128	0.126	0.11	0.11	0.106	0.107	0.106	0.109	0.143	0.14	0.147	0.147	0.144	0.144	0.118	0.118	0.155	0.162	0.127	0.125	0.143	0.143	0.121	0.122	0.184	0.184
03:00:06	0	0.085	0.083	0.086	0.085	0.086	0.085	0.082	0.083	0.084	0.083	0.086	0.084	0.097	0.097	0.095	0.094	0.082	0.082	0.096	0.097	0.115	0.113	0.132	0.131	0.113	0.114	0.109	0.111	0.11	0.113	0.152	0.148	0.156	0.156	0.153	0.153	0.124	0.125	0.165	0.172	0.135	0.132	0.153	0.151	0.128	0.128	0.195	0.195
03:04:06	0	0.085	0.084	0.086	0.085	0.086	0.086	0.083	0.083	0.084	0.084	0.086	0.084	0.098	0.099	0.096	0.095	0.082	0.083	0.096	0.098	0.119	0.117	0.137	0.136	0.117	0.118	0.113	0.115	0.114	0.117	0.162	0.157	0.166	0.166	0.162	0.163	0.131	0.132	0.175	0.183	0.143	0.14	0.163	0.162	0.136	0.137	0.207	0.208
03:08:06	0	0.086	0.084	0.087	0.086	0.086	0.086	0.083	0.084	0.084	0.084	0.088	0.086	0.1	0.1	0.097	0.096	0.083	0.084	0.098	0.1	0.123	0.121	0.142	0.141	0.121	0.122	0.116	0.118	0.118	0.121	0.172	0.167	0.176	0.175	0.172	0.172	0.139	0.14	0.185	0.194	0.153	0.149	0.173	0.17	0.145	0.145	0.22	0.22
03:12:06	0	0.086	0.085	0.087	0.086	0.087	0.086	0.084	0.084	0.085	0.084	0.089	0.087	0.102	0.102	0.099	0.098	0.084	0.085	0.099	0.102	0.127	0.125	0.147	0.146	0.125	0.126	0.12	0.123	0.122	0.126	0.183	0.177	0.186	0.185	0.181	0.182	0.148	0.149	0.197	0.207	0.164	0.159	0.184	0.182	0.155	0.154	0.233	0.233
03:16:06	0	0.087	0.085	0.087	0.087	0.087	0.087	0.084	0.084	0.085	0.084	0.089	0.087	0.102	0.103	0.099	0.099	0.085	0.086	0.101	0.103	0.131	0.129	0.153	0.151	0.129	0.13	0.124	0.127	0.127	0.13	0.193	0.186	0.196	0.195	0.191	0.192	0.156	0.158	0.208	0.219	0.174	0.169	0.196	0.193	0.165	0.165	0.244	0.244
03:20:06	0	0.087	0.086	0.088	0.087	0.087	0.087	0.084	0.085	0.086	0.085	0.089	0.088	0.104	0.104	0.1	0.1	0.086	0.086	0.102	0.104	0.137	0.134	0.159	0.158	0.135	0.135	0.129	0.131	0.132	0.136	0.205	0.197	0.208	0.207	0.202	0.203	0.166	0.168	0.221	0.232	0.186	0.18	0.209	0.206	0.175	0.174	0.254	0.255
03:24:06	0	0.088	0.086	0.088	0.087	0.087	0.087	0.084	0.085	0.086	0.085	0.09	0.088	0.104	0.105	0.101	0.1	0.086	0.087	0.103	0.105	0.142	0.14	0.166	0.164	0.14	0.14	0.134	0.136	0.138	0.142	0.217	0.209	0.22	0.219	0.214	0.214	0.176	0.177	0.233	0.245	0.199	0.192	0.223	0.219	0.186	0.185	0.265	0.265
03:28:06	0	0.089	0.087	0.089	0.088	0.088	0.088	0.085	0.086	0.086	0.086	0.091	0.089	0.107	0.107	0.103	0.102	0.088	0.088	0.105	0.107	0.149	0.146	0.172	0.171	0.145	0.146	0.139	0.143	0.144	0.148	0.231	0.221	0.232	0.23	0.226	0.226	0.187	0.188	0.245	0.256	0.214	0.205	0.236	0.231	0.199	0.198	0.275	0.277
03:32:06	0	0.089	0.087	0.088	0.088	0.088	0.088	0.085	0.085	0.086	0.086	0.092	0.09	0.108	0.108	0.104	0.103	0.088	0.089	0.106	0.108	0.155	0.152	0.179	0.178	0.151	0.151	0.145	0.147	0.149	0.154	0.243	0.233	0.242	0.24	0.237	0.237	0.197	0.199	0.255	0.268	0.228	0.218	0.247	0.242	0.211	0.209	0.287	0.289
03:36:06	0	0.089	0.088	0.089	0.088	0.088	0.088	0.085	0.086	0.087	0.086	0.093	0.091	0.109	0.11	0.105	0.105	0.089	0.09	0.108	0.11	0.161	0.158	0.186	0.184	0.157	0.157	0.151	0.153	0.156	0.16	0.254	0.244	0.252	0.251	0.247	0.246	0.209	0.211	0.265	0.278	0.243	0.232	0.259	0.254	0.224	0.223	0.3	0.301
03:40:06	0	0.09	0.089	0.089	0.089	0.089	0.088	0.086	0.086	0.087	0.087	0.093	0.092	0.111	0.111	0.106	0.105	0.09	0.091	0.11	0.111	0.168	0.165	0.193	0.192	0.163	0.163	0.157	0.159	0.162	0.167	0.266	0.255	0.263	0.262	0.258	0.258	0.221	0.223	0.276	0.29	0.257	0.246	0.269	0.263	0.237	0.235	0.313	0.315
03:44:06	0	0.091	0.089	0.09	0.089	0.089	0.089	0.086	0.087	0.088	0.087	0.095	0.093	0.112	0.113	0.107	0.106	0.091	0.092	0.111	0.113	0.175	0.17	0.2	0.198	0.169	0.17	0.163	0.165	0.169	0.175	0.276	0.265	0.273	0.272	0.267	0.268	0.233	0.235	0.288	0.303	0.268	0.257	0.281	0.275	0.247	0.245	0.327	0.328
03:48:06	0	0.091	0.09	0.09	0.09	0.09	0.089	0.086	0.087	0.088	0.088	0.096	0.094	0.114	0.115	0.109	0.108	0.093	0.093	0.113	0.115	0.183	0.178	0.209	0.206	0.176	0.176	0.17	0.173	0.177	0.183	0.289	0.277	0.286	0.284	0.279	0.28	0.244	0.246	0.301	0.316	0.28	0.269	0.293	0.287	0.259	0.255	0.337	0.339
03:52:06	0	0.092	0.091	0.09	0.09	0.09	0.089	0.086	0.087	0.088	0.088	0.097	0.095	0.116	0.116	0.11	0.109	0.094	0.095	0.114	0.116	0.19	0.185	0.215	0.213	0.183	0.182	0.176	0.178	0.184	0.19	0.301	0.289	0.298	0.296	0.291	0.291	0.254	0.257	0.314	0.329	0.292	0.28	0.307	0.3	0.269	0.266	0.347	0.35
03:56:06	0	0.092	0.091	0.09	0.09	0.09	0.089	0.087	0.087	0.089	0.088	0.096	0.095	0.115	0.116	0.11	0.109	0.093	0.095	0.115	0.118	0.197	0.192	0.222	0.221	0.189	0.189	0.183	0.185	0.191	0.198	0.312	0.3	0.308	0.307	0.301	0.301	0.264	0.266	0.327	0.342	0.303	0.29	0.32	0.312	0.28	0.278	0.356	0.36
04:00:06	0	0.093	0.092	0.091	0.09	0.09	0.09	0.087	0.088	0.089	0.088	0.099	0.097	0.118	0.118	0.112	0.111	0.096	0.097	0.118	0.12	0.206	0.2	0.23	0.228	0.196	0.196	0.19	0.192	0.199	0.206	0.326	0.312	0.32	0.319	0.313	0.312	0.275	0.277	0.337	0.352	0.317	0.304	0.333	0.326	0.292	0.289	0.365	0.369
04:04:06	0	0.094	0.093	0.091	0.091	0.09	0.09	0.087	0.088	0.089	0.089	0.1	0.099	0.119	0.12	0.113	0.112	0.097	0.098	0.119	0.12	0.214	0.207	0.238	0.235	0.203	0.203	0.197	0.199	0.207	0.213	0.339	0.324	0.33	0.33	0.325	0.324	0.287	0.289	0.347	0.363	0.331	0.318	0.344	0.337	0.305	0.303	0.373	0.379
04:08:06	0	0.094	0.094	0.092	0.091	0.091	0.09	0.088	0.088	0.09	0.089	0.102	0.1	0.121	0.121	0.115	0.113	0.098	0.099	0.12	0.123	0.223	0.215	0.245	0.242	0.21	0.21	0.204	0.206	0.215	0.221	0.35	0.335	0.339	0.337	0.333	0.333	0.299	0.301	0.357	0.372	0.345	0.332	0.355	0.347	0.319	0.316	0.382	0.387
04:12:06	0	0.094	0.093	0.091	0.09	0.09	0.09	0.087	0.088	0.09	0.089	0.101	0.1	0.121	0.121	0.114	0.113	0.098	0.1	0.121	0.123	0.232	0.222	0.25	0.248	0.217	0.216	0.211	0.213	0.223	0.231	0.358	0.344	0.346	0.344	0.34	0.341	0.31	0.313	0.365	0.38	0.356	0.343	0.364	0.356	0.329	0.326	0.39	0.394
04:16:06	0	0.095	0.095	0.092	0.091	0.091	0.09	0.088	0.089	0.09	0.09	0.105	0.103	0.124	0.124	0.116	0.115	0.101	0.101	0.123	0.125	0.241	0.231	0.258	0.255	0.225	0.224	0.218	0.221	0.231	0.239	0.37	0.354	0.355	0.353	0.348	0.349	0.323	0.326	0.372	0.387	0.369	0.355	0.374	0.366	0.34	0.336	0.397	0.402
04:20:06	0	0.096	0.096	0.092	0.092	0.091	0.091	0.088	0.089	0.09	0.09	0.106	0.104	0.125	0.125	0.117	0.117	0.102	0.104	0.125	0.128	0.25	0.24	0.263	0.26	0.23	0.23	0.225	0.227	0.238	0.246	0.378	0.362	0.361	0.359	0.355	0.356	0.332	0.335	0.38	0.395	0.381	0.365	0.383	0.373	0.35	0.343	0.403	0.407
04:24:06	0	0.096	0.096	0.092	0.091	0.091	0.091	0.088	0.089	0.09	0.09	0.106	0.105	0.125	0.125	0.118	0.117	0.103	0.104	0.126	0.129	0.257	0.246	0.268	0.266	0.237	0.236	0.231	0.234	0.245	0.252	0.386	0.369	0.368	0.365	0.361	0.363	0.341	0.344	0.388	0.401	0.392	0.377	0.392	0.382	0.36	0.354	0.41	0.415
04:28:06	0	0.097	0.097	0.092	0.092	0.091	0.09	0.088	0.089	0.09	0.09	0.108	0.107	0.126	0.127	0.119	0.118	0.104	0.105	0.127	0.129	0.267	0.255	0.276	0.273	0.244	0.244	0.239	0.243	0.253	0.261	0.394	0.376	0.375	0.372	0.367	0.369	0.348	0.352	0.395	0.407	0.402	0.387	0.399	0.389	0.368	0.362	0.417	0.421
04:32:06	0	0.097	0.097	0.092	0.091	0.091	0.09	0.088	0.089	0.09	0.09	0.107	0.106	0.126	0.126	0.118	0.118	0.104	0.105	0.127	0.13	0.273	0.261	0.28	0.277	0.25	0.249	0.245	0.248	0.259	0.267	0.399	0.381	0.378	0.377	0.372	0.374	0.355	0.358	0.4	0.412	0.41	0.394	0.406	0.394	0.375	0.368	0.422	0.427
04:36:06	0	0.098	0.098	0.092	0.091	0.091	0.09	0.088	0.089	0.09	0.09	0.11	0.109	0.128	0.128	0.12	0.12	0.107	0.108	0.129	0.132	0.281	0.268	0.287	0.283	0.255	0.254	0.25	0.253	0.265	0.274	0.407	0.389	0.384	0.382	0.378	0.379	0.362	0.366	0.405	0.416	0.42	0.402	0.412	0.4	0.383	0.375	0.427	0.43
04:40:06	0	0.099	0.098	0.092	0.091	0.091	0.091	0.088	0.089	0.091	0.09	0.112	0.11	0.129	0.129	0.121	0.121	0.108	0.109	0.13	0.133	0.289	0.274	0.291	0.287	0.26	0.258	0.255	0.257	0.271	0.28	0.412	0.395	0.389	0.386	0.383	0.384	0.369	0.372	0.408	0.417	0.428	0.411	0.419	0.406	0.39	0.382	0.431	0.433
04:44:06	0	0.099	0.099	0.092	0.092	0.091	0.091	0.088	0.089	0.091	0.091	0.113	0.112	0.129	0.129	0.122	0.121	0.109	0.11	0.131	0.133	0.296	0.281	0.295	0.291	0.266	0.263	0.26	0.263	0.278	0.287	0.416	0.399	0.392	0.389	0.386	0.387	0.375	0.378	0.411	0.421	0.437	0.418	0.426	0.412	0.396	0.388	0.434	0.437
04:48:06	0	0.1	0.1	0.093	0.092	0.091	0.091	0.089	0.089	0.091	0.09	0.115	0.113	0.13	0.13	0.123	0.122	0.11	0.111	0.132	0.134	0.305	0.288	0.299	0.296	0.272	0.269	0.266	0.27	0.287	0.296	0.419	0.402	0.394	0.392	0.389	0.39	0.38	0.385	0.415	0.423	0.444	0.424	0.43	0.416	0.402	0.393	0.437	0.439
04:52:06	0	0.1	0.1	0.092	0.091	0.091	0.091	0.088	0.089	0.091	0.09	0.116	0.115	0.131	0.131	0.123	0.123	0.112	0.113	0.133	0.135	0.312	0.294	0.303	0.298	0.276	0.273	0.271	0.274	0.292	0.301	0.422	0.405	0.396	0.394	0.391	0.392	0.385	0.389	0.416	0.423	0.45	0.431	0.435	0.421	0.408	0.398	0.439	0.44
04:56:06	0	0.101	0.101	0.093	0.092	0.092	0.091	0.089	0.089	0.091	0.091	0.118	0.116	0.131	0.131	0.124	0.123	0.113	0.114	0.133	0.136	0.317	0.299	0.305	0.301	0.28	0.277	0.275	0.28	0.296	0.306	0.425	0.408	0.397	0.395	0.393	0.394	0.389	0.394	0.417	0.424	0.457	0.438	0.439	0.424	0.414	0.404	0.441	0.442
05:00:06	0	0.102	0.102	0.093	0.092	0.092	0.092	0.089	0.09	0.091	0.091	0.119	0.117	0.132	0.132	0.125	0.124	0.114	0.115	0.134	0.137	0.323	0.304	0.308	0.303	0.284	0.28	0.279	0.284	0.3	0.311	0.427	0.41	0.398	0.396	0.394	0.396	0.392	0.397	0.418	0.425	0.462	0.444	0.442	0.428	0.42	0.409	0.443	0.443
05:04:06	0	0.102	0.102	0.093	0.092	0.092	0.091	0.089	0.089	0.091	0.091	0.12	0.118	0.131	0.132	0.124	0.124	0.114	0.115	0.134	0.136	0.329	0.308	0.308	0.304	0.286	0.283	0.282	0.287	0.304	0.315	0.427	0.411	0.399	0.397	0.395	0.397	0.394	0.4	0.42	0.425	0.465	0.448	0.444	0.43	0.423	0.413	0.444	0.444
05:08:06	0	0.102	0.102	0.092	0.092	0.091	0.091	0.089	0.09	0.091	0.091	0.121	0.119	0.132	0.132	0.125	0.124	0.116	0.116	0.134	0.138	0.332	0.313	0.31	0.305	0.289	0.286	0.286	0.29	0.307	0.318	0.428	0.412	0.4	0.397	0.397	0.398	0.396	0.402	0.419	0.425	0.468	0.452	0.445	0.432	0.427	0.417	0.444	0.444
05:12:06	0	0.102	0.103	0.093	0.092	0.091	0.091	0.089	0.09	0.091	0.091	0.123	0.12	0.132	0.132	0.125	0.124	0.117	0.117	0.135	0.138	0.337	0.317	0.311	0.306	0.291	0.288	0.288	0.293	0.31	0.321	0.43	0.413	0.401	0.397	0.397	0.399	0.398	0.404	0.42	0.427	0.472	0.456	0.446	0.434	0.43	0.421	0.446	0.446
05:16:06	0	0.102	0.103	0.093	0.092	0.091	0.091	0.089	0.09	0.091	0.091	0.122	0.119	0.131	0.132	0.124	0.124	0.116	0.117	0.134	0.137	0.339	0.318	0.31	0.305	0.292	0.289	0.29	0.296	0.312	0.324	0.429	0.412	0.4	0.396	0.397	0.4	0.398	0.406	0.42	0.428	0.474	0.458	0.448	0.434	0.431	0.422	0.446	0.446
05:20:06	0	0.103	0.103	0.092	0.091	0.091	0.09	0.088	0.089	0.091	0.091	0.123	0.12	0.131	0.131	0.124	0.124	0.117	0.118	0.134	0.138	0.342	0.321	0.312	0.307	0.294	0.291	0.293	0.297	0.314	0.326	0.43	0.413	0.399	0.397	0.397	0.4	0.399	0.406	0.42	0.428	0.475	0.458	0.448	0.436	0.433	0.424	0.446	0.446
05:24:06	0	0.104	0.105	0.093	0.092	0.092	0.092	0.089	0.09	0.092	0.091	0.126	0.123	0.133	0.133	0.126	0.125	0.118	0.119	0.135	0.139	0.345	0.323	0.313	0.307	0.296	0.293	0.294	0.298	0.315	0.327	0.432	0.414	0.4	0.398	0.398	0.401	0.4	0.407	0.421	0.428	0.477	0.462	0.451	0.439	0.435	0.427	0.447	0.446
05:28:06	0	0.104	0.105	0.093	0.092	0.092	0.092	0.089	0.09	0.092	0.091	0.125	0.122	0.132	0.132	0.125	0.125	0.118	0.119	0.135	0.139	0.345	0.324	0.313	0.308	0.297	0.294	0.295	0.301	0.316	0.327	0.432	0.414	0.401	0.398	0.398	0.401	0.401	0.407	0.421	0.428	0.477	0.464	0.451	0.439	0.435	0.429	0.447	0.446
05:32:06	0	0.105	0.105	0.093	0.092	0.091	0.091	0.089	0.09	0.091	0.091	0.126	0.123	0.133	0.133	0.126	0.125	0.119	0.119	0.135	0.139	0.347	0.325	0.314	0.308	0.298	0.294	0.296	0.302	0.318	0.329	0.433	0.415	0.401	0.399	0.399	0.402	0.401	0.408	0.42	0.428	0.479	0.465	0.452	0.44	0.437	0.43	0.447	0.447
05:36:06	0	0.104	0.105	0.092	0.091	0.091	0.091	0.089	0.089	0.091	0.091	0.126	0.123	0.131	0.132	0.125	0.124	0.119	0.119	0.135	0.139	0.348	0.327	0.312	0.307	0.297	0.293	0.295	0.3	0.317	0.329	0.432	0.413	0.399	0.397	0.398	0.401	0.4	0.408	0.42	0.427	0.478	0.466	0.451	0.44	0.435	0.43	0.447	0.446
05:40:06	0	0.105	0.106	0.093	0.092	0.092	0.091	0.089	0.09	0.092	0.091	0.128	0.125	0.133	0.133	0.126	0.125	0.12	0.121	0.135	0.14	0.35	0.328	0.313	0.307	0.297	0.294	0.296	0.302	0.318	0.33	0.433	0.417	0.403	0.399	0.4	0.402	0.401	0.409	0.421	0.428	0.48	0.468	0.451	0.441	0.438	0.432	0.449	0.447
05:44:06	0	0.106	0.106	0.093	0.092	0.092	0.091	0.089	0.09	0.092	0.091	0.129	0.125	0.133	0.133	0.126	0.126	0.121	0.121	0.136	0.14	0.349	0.33	0.312	0.306	0.297	0.293	0.295	0.303	0.32	0.331	0.432	0.416	0.402	0.399	0.399	0.402	0.402	0.408	0.421	0.429	0.482	0.469	0.452	0.442	0.438	0.431	0.449	0.447
05:48:06	0	0.105	0.105	0.092	0.091	0.091	0.091	0.088	0.089	0.091	0.091	0.127	0.124	0.131	0.131	0.124	0.124	0.119	0.12	0.135	0.139	0.349	0.327	0.311	0.305	0.296	0.293	0.296	0.301	0.318	0.331	0.43	0.414	0.4	0.397	0.398	0.402	0.402	0.408	0.421	0.431	0.479	0.466	0.45	0.44	0.437	0.432	0.449	0.447
05:52:06	0	0.104	0.106	0.092	0.091	0.091	0.091	0.088	0.089	0.091	0.091	0.128	0.124	0.131	0.131	0.125	0.124	0.12	0.12	0.135	0.139	0.351	0.329	0.311	0.306	0.297	0.294	0.297	0.303	0.321	0.332	0.432	0.414	0.4	0.397	0.397	0.402	0.403	0.408	0.422	0.431	0.482	0.469	0.452	0.442	0.439	0.433	0.451	0.449
05:56:06	0	0.105	0.106	0.092	0.091	0.091	0.091	0.088	0.089	0.091	0.091	0.128	0.124	0.131	0.131	0.124	0.123	0.12	0.121	0.134	0.138	0.35	0.328	0.309	0.304	0.295	0.292	0.296	0.302	0.318	0.33	0.431	0.414	0.4	0.397	0.397	0.401	0.402	0.407	0.421	0.431	0.481	0.468	0.453	0.441	0.438	0.434	0.449	0.449
06:00:06	0	0.106	0.107	0.093	0.092	0.092	0.091	0.089	0.09	0.092	0.091	0.13	0.126	0.132	0.132	0.126	0.125	0.121	0.122	0.136	0.139	0.351	0.328	0.31	0.305	0.297	0.294	0.297	0.303	0.321	0.332	0.434	0.418	0.403	0.4	0.399	0.403	0.403	0.409	0.422	0.431	0.483	0.469	0.454	0.443	0.44	0.435	0.45	0.449
06:04:06	0	0.106	0.107	0.093	0.092	0.092	0.091	0.089	0.09	0.091	0.091	0.13	0.126	0.132	0.131	0.125	0.125	0.122	0.122	0.135	0.139	0.35	0.329	0.309	0.304	0.296	0.292	0.295	0.301	0.318	0.329	0.434	0.417	0.404	0.4	0.397	0.403	0.403	0.409	0.422	0.431	0.484	0.468	0.454	0.443	0.439	0.434	0.45	0.449
06:08:06	0	0.107	0.107	0.093	0.092	0.092	0.091	0.089	0.09	0.091	0.091	0.131	0.126	0.132	0.131	0.125	0.125	0.121	0.122	0.135	0.139	0.349	0.327	0.308	0.303	0.295	0.291	0.294	0.3	0.317	0.328	0.435	0.42	0.406	0.402	0.399	0.404	0.404	0.409	0.422	0.431	0.484	0.468	0.454	0.442	0.44	0.435	0.45	0.449
06:12:06	0	0.106	0.107	0.092	0.092	0.091	0.091	0.089	0.089	0.091	0.091	0.131	0.126	0.132	0.131	0.125	0.125	0.122	0.122	0.135	0.139	0.349	0.326	0.307	0.302	0.294	0.291	0.294	0.301	0.317	0.328	0.435	0.419	0.405	0.402	0.399	0.403	0.403	0.408	0.422	0.43	0.483	0.466	0.451	0.442	0.44	0.434	0.45	0.449
06:16:06	0	0.106	0.107	0.092	0.092	0.091	0.091	0.089	0.09	0.091	0.091	0.131	0.126	0.132	0.131	0.125	0.124	0.122	0.122	0.135	0.139	0.348	0.326	0.307	0.303	0.294	0.292	0.295	0.301	0.318	0.33	0.433	0.42	0.405	0.402	0.4	0.404	0.403	0.408	0.422	0.43	0.482	0.466	0.451	0.442	0.44	0.434	0.45	0.449
06:20:06	0	0.106	0.107	0.093	0.092	0.091	0.091	0.089	0.09	0.091	0.091	0.131	0.126	0.132	0.131	0.125	0.124	0.122	0.122	0.134	0.138	0.348	0.325	0.306	0.301	0.294	0.291	0.294	0.301	0.317	0.328	0.434	0.421	0.406	0.403	0.401	0.405	0.402	0.408	0.422	0.429	0.481	0.465	0.45	0.442	0.44	0.434	0.449	0.448
06:24:06	0	0.107	0.108	0.093	0.092	0.091	0.091	0.089	0.09	0.091	0.091	0.132	0.127	0.132	0.131	0.126	0.124	0.122	0.123	0.135	0.139	0.349	0.327	0.307	0.302	0.295	0.291	0.294	0.302	0.318	0.33	0.435	0.422	0.406	0.403	0.402	0.407	0.403	0.409	0.423	0.43	0.482	0.465	0.449	0.443	0.44	0.434	0.45	0.449
06:28:06	0	0.107	0.108	0.093	0.092	0.091	0.091	0.089	0.09	0.091	0.091	0.132	0.127	0.131	0.131	0.125	0.124	0.122	0.122	0.135	0.138	0.347	0.326	0.307	0.301	0.294	0.291	0.294	0.301	0.318	0.329	0.434	0.422	0.406	0.404	0.402	0.408	0.404	0.41	0.423	0.43	0.482	0.464	0.448	0.443	0.439	0.433	0.45	0.449
06:32:06	0	0.106	0.107	0.092	0.091	0.091	0.091	0.089	0.089	0.091	0.091	0.132	0.128	0.132	0.131	0.125	0.124	0.122	0.122	0.134	0.139	0.346	0.326	0.306	0.3	0.293	0.29	0.293	0.3	0.316	0.327	0.433	0.421	0.406	0.402	0.401	0.408	0.405	0.41	0.423	0.429	0.481	0.463	0.449	0.442	0.438	0.434	0.449	0.45
06:36:06	0	0.106	0.107	0.092	0.091	0.091	0.091	0.088	0.089	0.091	0.091	0.13	0.126	0.13	0.13	0.124	0.123	0.121	0.121	0.134	0.138	0.344	0.323	0.303	0.298	0.29	0.287	0.291	0.297	0.315	0.325	0.43	0.418	0.403	0.4	0.398	0.407	0.405	0.41	0.423	0.428	0.481	0.464	0.452	0.444	0.439	0.434	0.45	0.449
06:40:06	0	0.106	0.108	0.092	0.091	0.091	0.091	0.088	0.089	0.091	0.091	0.132	0.127	0.131	0.13	0.124	0.124	0.122	0.122	0.134	0.139	0.344	0.324	0.305	0.3	0.293	0.288	0.292	0.298	0.315	0.325	0.432	0.421	0.405	0.403	0.4	0.408	0.406	0.411	0.422	0.426	0.479	0.463	0.451	0.444	0.438	0.433	0.45	0.45
06:44:06	0	0.107	0.108	0.092	0.091	0.091	0.091	0.088	0.089	0.091	0.091	0.132	0.127	0.131	0.13	0.124	0.124	0.122	0.122	0.134	0.138	0.345	0.324	0.303	0.299	0.291	0.287	0.291	0.297	0.315	0.325	0.432	0.421	0.405	0.403	0.4	0.408	0.407	0.412	0.422	0.425	0.477	0.462	0.452	0.444	0.437	0.433	0.45	0.45
06:48:06	0	0.107	0.108	0.092	0.092	0.091	0.091	0.088	0.089	0.091	0.09	0.133	0.128	0.131	0.131	0.125	0.124	0.122	0.122	0.134	0.138	0.342	0.321	0.302	0.297	0.289	0.285	0.289	0.295	0.312	0.322	0.431	0.42	0.406	0.403	0.4	0.408	0.409	0.413	0.421	0.425	0.477	0.461	0.452	0.443	0.437	0.432	0.45	0.45
06:52:06	0	0.106	0.108	0.092	0.092	0.091	0.091	0.088	0.089	0.091	0.091	0.131	0.126	0.13	0.13	0.124	0.123	0.121	0.122	0.134	0.138	0.341	0.323	0.302	0.298	0.29	0.286	0.289	0.296	0.314	0.323	0.428	0.418	0.403	0.401	0.399	0.407	0.409	0.413	0.422	0.425	0.477	0.461	0.452	0.444	0.438	0.434	0.45	0.449
06:56:06	0	0.107	0.108	0.092	0.092	0.091	0.091	0.089	0.089	0.091	0.09	0.132	0.128	0.131	0.13	0.124	0.124	0.122	0.122	0.135	0.138	0.342	0.321	0.301	0.297	0.289	0.286	0.289	0.295	0.313	0.322	0.433	0.422	0.406	0.403	0.4	0.409	0.409	0.414	0.422	0.423	0.477	0.463	0.453	0.444	0.439	0.436	0.451	0.45
07:00:06	0	0.107	0.108	0.092	0.091	0.091	0.091	0.088	0.089	0.091	0.09	0.133	0.128	0.131	0.13	0.125	0.124	0.122	0.123	0.134	0.138	0.343	0.322	0.302	0.297	0.29	0.285	0.288	0.296	0.313	0.322	0.432	0.422	0.406	0.403	0.4	0.409	0.41	0.415	0.422	0.422	0.478	0.466	0.454	0.446	0.44	0.435	0.452	0.452
07:04:06	0	0.106	0.107	0.092	0.091	0.09	0.09	0.088	0.089	0.091	0.091	0.131	0.126	0.129	0.129	0.123	0.122	0.121	0.121	0.133	0.138	0.339	0.319	0.3	0.295	0.288	0.284	0.288	0.295	0.312	0.321	0.428	0.418	0.402	0.399	0.397	0.407	0.409	0.414	0.421	0.423	0.476	0.465	0.454	0.445	0.438	0.435	0.452	0.451
07:08:06	0	0.107	0.108	0.092	0.091	0.091	0.091	0.088	0.089	0.091	0.09	0.132	0.128	0.13	0.13	0.124	0.123	0.122	0.122	0.134	0.138	0.34	0.32	0.3	0.295	0.288	0.285	0.288	0.295	0.311	0.32	0.432	0.421	0.405	0.402	0.399	0.409	0.409	0.415	0.421	0.421	0.476	0.468	0.454	0.447	0.438	0.435	0.452	0.452
07:12:06	0	0.107	0.108	0.092	0.091	0.091	0.09	0.088	0.089	0.091	0.09	0.133	0.128	0.131	0.13	0.124	0.123	0.122	0.122	0.133	0.137	0.34	0.321	0.3	0.295	0.289	0.285	0.288	0.295	0.312	0.321	0.431	0.421	0.405	0.402	0.4	0.41	0.409	0.415	0.421	0.421	0.476	0.469	0.454	0.446	0.437	0.435	0.451	0.452
07:16:06	0	0.107	0.107	0.092	0.091	0.091	0.091	0.088	0.089	0.091	0.09	0.132	0.127	0.13	0.13	0.124	0.123	0.122	0.122	0.133	0.137	0.338	0.319	0.299	0.294	0.287	0.283	0.287	0.294	0.31	0.319	0.432	0.421	0.406	0.403	0.401	0.41	0.41	0.415	0.421	0.42	0.476	0.471	0.454	0.447	0.437	0.435	0.451	0.452
07:20:06	0	0.106	0.107	0.092	0.091	0.091	0.091	0.088	0.089	0.091	0.09	0.133	0.128	0.131	0.13	0.124	0.123	0.122	0.122	0.133	0.137	0.338	0.319	0.3	0.294	0.288	0.284	0.288	0.294	0.311	0.319	0.431	0.42	0.404	0.401	0.399	0.41	0.409	0.414	0.421	0.418	0.475	0.471	0.453	0.447	0.437	0.435	0.452	0.452
07:24:06	0	0.106	0.107	0.092	0.091	0.091	0.091	0.088	0.089	0.091	0.09	0.132	0.128	0.13	0.13	0.124	0.123	0.122	0.122	0.133	0.136	0.336	0.319	0.299	0.295	0.287	0.284	0.287	0.295	0.31	0.318	0.432	0.421	0.405	0.401	0.4	0.41	0.409	0.415	0.421	0.418	0.474	0.472	0.452	0.447	0.437	0.435	0.452	0.453
07:28:06	0	0.106	0.107	0.092	0.091	0.091	0.09	0.088	0.089	0.091	0.09	0.131	0.126	0.129	0.129	0.123	0.122	0.121	0.121	0.132	0.136	0.336	0.319	0.299	0.294	0.286	0.283	0.287	0.294	0.31	0.318	0.43	0.419	0.403	0.401	0.4	0.41	0.41	0.416	0.421	0.418	0.474	0.472	0.45	0.446	0.435	0.434	0.451	0.452
07:32:06	0	0.106	0.107	0.092	0.091	0.091	0.091	0.088	0.089	0.09	0.09	0.132	0.128	0.13	0.129	0.124	0.123	0.122	0.121	0.133	0.136	0.336	0.318	0.298	0.293	0.286	0.282	0.286	0.293	0.309	0.317	0.431	0.418	0.404	0.4	0.4	0.41	0.409	0.415	0.42	0.417	0.473	0.474	0.451	0.447	0.436	0.434	0.451	0.453
07:36:06	0	0.106	0.107	0.092	0.091	0.091	0.09	0.088	0.089	0.091	0.09	0.133	0.128	0.13	0.129	0.124	0.123	0.122	0.122	0.132	0.136	0.335	0.318	0.298	0.292	0.285	0.281	0.286	0.294	0.309	0.317	0.433	0.42	0.405	0.402	0.402	0.411	0.41	0.416	0.421	0.417	0.473	0.475	0.451	0.448	0.436	0.436	0.452	0.453
07:40:06	0	0.106	0.107	0.092	0.091	0.091	0.09	0.088	0.089	0.091	0.09	0.133	0.128	0.131	0.13	0.124	0.123	0.122	0.122	0.132	0.136	0.335	0.318	0.298	0.293	0.286	0.282	0.286	0.294	0.309	0.316	0.431	0.42	0.404	0.4	0.401	0.411	0.41	0.416	0.421	0.416	0.473	0.476	0.452	0.45	0.436	0.436	0.453	0.453
07:44:06	0	0.106	0.107	0.092	0.091	0.091	0.091	0.088	0.089	0.091	0.09	0.132	0.128	0.13	0.129	0.124	0.123	0.121	0.122	0.132	0.136	0.334	0.316	0.297	0.292	0.284	0.28	0.285	0.291	0.307	0.314	0.431	0.419	0.403	0.4	0.401	0.411	0.41	0.416	0.42	0.416	0.471	0.476	0.451	0.448	0.435	0.434	0.451	0.452
07:48:06	0	0.106	0.107	0.092	0.091	0.091	0.091	0.088	0.089	0.091	0.09	0.132	0.128	0.13	0.129	0.124	0.123	0.122	0.122	0.132	0.135	0.333	0.316	0.297	0.292	0.284	0.28	0.285	0.292	0.306	0.314	0.432	0.42	0.404	0.401	0.401	0.412	0.41	0.416	0.419	0.417	0.47	0.477	0.451	0.449	0.436	0.435	0.453	0.453
07:52:06	0	0.106	0.107	0.092	0.091	0.091	0.091	0.088	0.089	0.091	0.09	0.132	0.128	0.13	0.129	0.124	0.123	0.122	0.121	0.132	0.135	0.333	0.316	0.297	0.292	0.284	0.28	0.285	0.292	0.307	0.315	0.43	0.418	0.403	0.4	0.4	0.411	0.41	0.416	0.42	0.418	0.47	0.478	0.451	0.45	0.436	0.436	0.452	0.453
07:56:06	0	0.106	0.107	0.092	0.091	0.091	0.091	0.088	0.089	0.091	0.09	0.131	0.127	0.129	0.129	0.123	0.123	0.121	0.121	0.131	0.135	0.333	0.316	0.297	0.292	0.285	0.28	0.286	0.293	0.307	0.315	0.431	0.419	0.404	0.401	0.401	0.412	0.411	0.416	0.419	0.418	0.47	0.478	0.45	0.451	0.435	0.435	0.452	0.452
08:00:06	0	0.106	0.107	0.092	0.091	0.091	0.09	0.088	0.089	0.09	0.09	0.131	0.128	0.129	0.129	0.123	0.122	0.121	0.121	0.131	0.135	0.332	0.315	0.297	0.292	0.285	0.28	0.286	0.292	0.307	0.314	0.432	0.42	0.403	0.401	0.401	0.412	0.411	0.416	0.42	0.418	0.47	0.477	0.449	0.451	0.436	0.435	0.452	0.453
08:04:06	0	0.105	0.107	0.091	0.091	0.091	0.09	0.088	0.089	0.091	0.09	0.131	0.127	0.129	0.129	0.123	0.123	0.121	0.121	0.131	0.135	0.332	0.315	0.298	0.292	0.285	0.281	0.286	0.292	0.307	0.314	0.431	0.419	0.404	0.401	0.4	0.412	0.411	0.416	0.419	0.418	0.471	0.479	0.45	0.453	0.436	0.436	0.452	0.453
08:08:06	0	0.105	0.106	0.092	0.091	0.091	0.09	0.088	0.089	0.09	0.09	0.13	0.127	0.129	0.128	0.123	0.122	0.121	0.121	0.131	0.134	0.33	0.316	0.297	0.293	0.285	0.28	0.286	0.291	0.307	0.314	0.431	0.419	0.404	0.401	0.4	0.412	0.41	0.416	0.419	0.418	0.469	0.478	0.449	0.452	0.435	0.436	0.451	0.452
08:12:06	0	0.105	0.106	0.091	0.09	0.09	0.09	0.088	0.089	0.09	0.09	0.129	0.125	0.127	0.127	0.122	0.121	0.12	0.12	0.13	0.133	0.329	0.314	0.296	0.292	0.284	0.279	0.285	0.291	0.306	0.313	0.427	0.416	0.401	0.399	0.398	0.411	0.41	0.415	0.419	0.417	0.467	0.476	0.448	0.452	0.434	0.434	0.45	0.451
08:16:06	0	0.105	0.107	0.092	0.091	0.091	0.09	0.088	0.089	0.09	0.09	0.131	0.127	0.129	0.129	0.123	0.122	0.121	0.121	0.131	0.135	0.33	0.315	0.297	0.292	0.284	0.279	0.285	0.291	0.306	0.313	0.43	0.419	0.404	0.401	0.401	0.413	0.412	0.417	0.419	0.419	0.471	0.48	0.45	0.455	0.436	0.436	0.452	0.453
08:20:06	0	0.105	0.106	0.092	0.091	0.09	0.09	0.088	0.089	0.09	0.09	0.128	0.125	0.128	0.127	0.122	0.121	0.12	0.12	0.13	0.133	0.328	0.313	0.296	0.291	0.283	0.279	0.284	0.289	0.304	0.312	0.426	0.415	0.4	0.398	0.397	0.41	0.41	0.416	0.418	0.417	0.467	0.477	0.45	0.452	0.434	0.435	0.45	0.451
08:24:06	0	0.105	0.106	0.092	0.091	0.091	0.09	0.088	0.089	0.09	0.09	0.13	0.127	0.129	0.129	0.123	0.122	0.121	0.12	0.13	0.134	0.329	0.314	0.296	0.29	0.283	0.278	0.285	0.29	0.305	0.313	0.429	0.419	0.403	0.401	0.4	0.412	0.412	0.417	0.419	0.417	0.467	0.479	0.452	0.455	0.435	0.435	0.452	0.454
08:28:06	0	0.105	0.106	0.092	0.091	0.091	0.09	0.088	0.089	0.091	0.09	0.13	0.127	0.129	0.128	0.123	0.122	0.12	0.12	0.13	0.134	0.328	0.314	0.296	0.291	0.283	0.279	0.285	0.291	0.305	0.313	0.43	0.419	0.404	0.402	0.401	0.413	0.413	0.418	0.42	0.417	0.468	0.478	0.453	0.456	0.435	0.435	0.45	0.453
08:32:06	0	0.104	0.106	0.091	0.09	0.091	0.09	0.088	0.089	0.09	0.09	0.131	0.127	0.129	0.128	0.123	0.122	0.12	0.12	0.13	0.133	0.328	0.314	0.297	0.291	0.284	0.279	0.285	0.291	0.305	0.312	0.429	0.418	0.403	0.401	0.399	0.412	0.412	0.417	0.419	0.415	0.468	0.479	0.454	0.458	0.435	0.435	0.452	0.454
08:36:06	0	0.104	0.105	0.091	0.09	0.09	0.09	0.087	0.088	0.09	0.09	0.127	0.125	0.127	0.127	0.121	0.121	0.119	0.119	0.129	0.132	0.326	0.312	0.295	0.289	0.281	0.277	0.283	0.29	0.304	0.312	0.426	0.416	0.4	0.398	0.397	0.411	0.411	0.416	0.417	0.413	0.465	0.477	0.454	0.455	0.434	0.434	0.45	0.453
08:40:06	0	0.104	0.105	0.091	0.09	0.09	0.09	0.088	0.089	0.09	0.09	0.127	0.125	0.127	0.126	0.121	0.12	0.119	0.119	0.129	0.132	0.325	0.312	0.295	0.29	0.282	0.278	0.284	0.29	0.304	0.311	0.427	0.417	0.402	0.401	0.399	0.413	0.413	0.418	0.419	0.415	0.465	0.478	0.453	0.456	0.434	0.434	0.45	0.453
08:44:06	0	0.104	0.106	0.092	0.091	0.091	0.09	0.088	0.089	0.09	0.09	0.129	0.126	0.128	0.128	0.123	0.121	0.12	0.12	0.13	0.133	0.326	0.313	0.296	0.29	0.283	0.279	0.285	0.292	0.305	0.312	0.428	0.418	0.403	0.402	0.4	0.413	0.414	0.418	0.419	0.416	0.467	0.48	0.456	0.457	0.437	0.435	0.452	0.455
08:48:06	0	0.105	0.106	0.091	0.091	0.09	0.09	0.088	0.089	0.09	0.09	0.129	0.126	0.128	0.128	0.122	0.121	0.12	0.12	0.129	0.132	0.325	0.313	0.296	0.291	0.282	0.278	0.284	0.291	0.304	0.311	0.429	0.418	0.403	0.401	0.4	0.413	0.414	0.417	0.418	0.416	0.467	0.482	0.457	0.458	0.437	0.434	0.451	0.455
08:52:06	0	0.104	0.106	0.091	0.091	0.09	0.09	0.088	0.089	0.09	0.09	0.129	0.126	0.128	0.127	0.122	0.121	0.119	0.119	0.129	0.132	0.326	0.314	0.296	0.291	0.283	0.279	0.285	0.292	0.305	0.312	0.428	0.418	0.403	0.401	0.399	0.413	0.414	0.418	0.419	0.416	0.467	0.482	0.457	0.458	0.438	0.434	0.452	0.456
08:56:06	0	0.104	0.106	0.091	0.091	0.091	0.09	0.088	0.089	0.09	0.09	0.129	0.126	0.128	0.128	0.123	0.121	0.12	0.12	0.129	0.132	0.324	0.312	0.295	0.29	0.282	0.278	0.284	0.29	0.304	0.311	0.428	0.417	0.403	0.401	0.399	0.413	0.414	0.418	0.418	0.416	0.467	0.482	0.457	0.457	0.44	0.434	0.452	0.457
09:00:06	0	0.104	0.106	0.092	0.091	0.091	0.09	0.088	0.089	0.09	0.09	0.128	0.126	0.128	0.127	0.122	0.121	0.12	0.119	0.129	0.132	0.323	0.313	0.296	0.291	0.283	0.279	0.285	0.291	0.304	0.312	0.427	0.417	0.403	0.401	0.4	0.413	0.415	0.418	0.418	0.415	0.467	0.482	0.457	0.457	0.442	0.434	0.452	0.458
09:04:06	0	0.104	0.105	0.091	0.091	0.09	0.09	0.088	0.089	0.09	0.09	0.127	0.125	0.127	0.127	0.121	0.121	0.119	0.119	0.129	0.132	0.324	0.313	0.297	0.292	0.283	0.28	0.285	0.292	0.304	0.312	0.427	0.417	0.402	0.401	0.399	0.412	0.414	0.418	0.418	0.415	0.469	0.482	0.457	0.457	0.444	0.434	0.452	0.458
09:08:06	0	0.104	0.105	0.091	0.091	0.091	0.09	0.088	0.089	0.09	0.09	0.128	0.126	0.127	0.127	0.122	0.121	0.119	0.119	0.128	0.131	0.323	0.313	0.297	0.292	0.284	0.279	0.286	0.292	0.305	0.312	0.429	0.418	0.404	0.403	0.401	0.413	0.416	0.419	0.419	0.417	0.469	0.482	0.458	0.457	0.445	0.434	0.453	0.458
09:12:06	0	0.104	0.105	0.091	0.091	0.091	0.09	0.088	0.089	0.09	0.09	0.128	0.125	0.127	0.127	0.122	0.121	0.119	0.119	0.129	0.131	0.323	0.312	0.296	0.29	0.283	0.279	0.285	0.29	0.304	0.311	0.426	0.416	0.401	0.4	0.398	0.412	0.414	0.418	0.418	0.416	0.468	0.481	0.457	0.456	0.444	0.433	0.452	0.457
09:16:06	0	0.104	0.105	0.091	0.091	0.091	0.09	0.088	0.089	0.09	0.09	0.128	0.125	0.127	0.127	0.121	0.12	0.119	0.119	0.128	0.131	0.322	0.312	0.296	0.29	0.283	0.278	0.285	0.29	0.303	0.311	0.428	0.417	0.402	0.401	0.399	0.412	0.415	0.419	0.417	0.416	0.469	0.481	0.457	0.457	0.446	0.433	0.452	0.457
09:20:06	0	0.103	0.105	0.091	0.091	0.09	0.09	0.088	0.089	0.09	0.09	0.127	0.125	0.127	0.126	0.121	0.12	0.118	0.118	0.128	0.131	0.322	0.311	0.295	0.29	0.283	0.278	0.284	0.289	0.303	0.31	0.428	0.417	0.403	0.402	0.4	0.413	0.415	0.419	0.418	0.416	0.469	0.481	0.457	0.457	0.447	0.433	0.453	0.458
09:24:06	0	0.103	0.105	0.091	0.091	0.09	0.09	0.088	0.089	0.09	0.09	0.127	0.125	0.127	0.126	0.121	0.12	0.118	0.118	0.128	0.131	0.321	0.311	0.295	0.29	0.282	0.278	0.285	0.29	0.303	0.31	0.427	0.415	0.402	0.4	0.398	0.412	0.415	0.418	0.417	0.415	0.469	0.482	0.458	0.457	0.448	0.433	0.454	0.459
09:28:06	0	0.103	0.105	0.091	0.09	0.091	0.09	0.088	0.089	0.09	0.09	0.127	0.125	0.127	0.126	0.121	0.12	0.118	0.118	0.128	0.131	0.321	0.311	0.295	0.29	0.283	0.278	0.285	0.289	0.303	0.31	0.426	0.415	0.401	0.4	0.398	0.412	0.415	0.419	0.417	0.415	0.468	0.48	0.458	0.456	0.446	0.433	0.453	0.458
09:32:06	0	0.103	0.105	0.092	0.091	0.091	0.09	0.088	0.089	0.09	0.09	0.128	0.125	0.127	0.127	0.121	0.121	0.119	0.119	0.128	0.131	0.32	0.311	0.295	0.29	0.283	0.278	0.285	0.289	0.303	0.31	0.426	0.414	0.401	0.4	0.398	0.411	0.415	0.418	0.416	0.415	0.468	0.48	0.459	0.457	0.446	0.433	0.453	0.459
09:36:06	0	0.103	0.105	0.091	0.091	0.091	0.09	0.088	0.089	0.09	0.09	0.127	0.125	0.126	0.127	0.121	0.12	0.118	0.118	0.127	0.13	0.319	0.311	0.295	0.291	0.283	0.278	0.285	0.291	0.303	0.31	0.427	0.415	0.401	0.401	0.399	0.412	0.416	0.419	0.417	0.416	0.471	0.482	0.459	0.457	0.448	0.434	0.454	0.46
09:40:06	0	0.102	0.104	0.091	0.09	0.09	0.09	0.088	0.089	0.09	0.089	0.126	0.124	0.126	0.126	0.12	0.119	0.117	0.118	0.127	0.13	0.319	0.31	0.294	0.289	0.282	0.277	0.283	0.29	0.302	0.308	0.425	0.413	0.4	0.399	0.397	0.411	0.415	0.418	0.415	0.415	0.471	0.48	0.458	0.455	0.447	0.433	0.453	0.459
09:44:06	0	0.103	0.105	0.091	0.091	0.091	0.09	0.088	0.089	0.09	0.09	0.126	0.124	0.126	0.126	0.12	0.12	0.118	0.117	0.127	0.13	0.319	0.31	0.295	0.29	0.283	0.278	0.285	0.292	0.303	0.31	0.425	0.413	0.399	0.4	0.397	0.41	0.416	0.419	0.416	0.415	0.472	0.48	0.46	0.454	0.447	0.433	0.454	0.459
09:48:06	0	0.102	0.104	0.091	0.09	0.09	0.09	0.088	0.088	0.09	0.09	0.126	0.124	0.126	0.126	0.12	0.119	0.117	0.117	0.127	0.129	0.318	0.309	0.294	0.289	0.282	0.278	0.284	0.289	0.302	0.308	0.425	0.413	0.399	0.399	0.396	0.41	0.416	0.418	0.416	0.415	0.474	0.481	0.46	0.456	0.447	0.434	0.454	0.46
09:52:06	0	0.102	0.104	0.091	0.09	0.09	0.09	0.088	0.089	0.09	0.09	0.124	0.123	0.125	0.125	0.12	0.119	0.117	0.117	0.127	0.13	0.317	0.308	0.293	0.289	0.282	0.277	0.284	0.289	0.302	0.309	0.423	0.412	0.398	0.398	0.396	0.41	0.415	0.418	0.415	0.415	0.473	0.479	0.459	0.455	0.445	0.434	0.455	0.46
09:56:06	0	0.103	0.105	0.091	0.091	0.091	0.09	0.088	0.089	0.09	0.09	0.126	0.125	0.126	0.126	0.121	0.12	0.118	0.117	0.127	0.13	0.318	0.309	0.294	0.29	0.282	0.278	0.284	0.289	0.302	0.309	0.425	0.413	0.399	0.4	0.397	0.411	0.416	0.419	0.416	0.414	0.473	0.48	0.459	0.453	0.446	0.434	0.455	0.46
10:00:06	0	0.102	0.104	0.091	0.09	0.09	0.09	0.088	0.089	0.09	0.09	0.126	0.124	0.126	0.126	0.12	0.12	0.117	0.117	0.127	0.13	0.317	0.308	0.293	0.288	0.281	0.277	0.283	0.288	0.301	0.308	0.424	0.412	0.398	0.399	0.396	0.41	0.416	0.419	0.414	0.414	0.472	0.479	0.458	0.453	0.445	0.434	0.456	0.461
10:04:06	0	0.102	0.104	0.091	0.091	0.091	0.09	0.088	0.088	0.09	0.09	0.126	0.124	0.126	0.126	0.12	0.12	0.117	0.117	0.127	0.129	0.318	0.309	0.294	0.289	0.282	0.277	0.284	0.287	0.301	0.308	0.424	0.412	0.397	0.398	0.396	0.41	0.415	0.418	0.414	0.414	0.474	0.479	0.458	0.453	0.445	0.435	0.456	0.461
10:08:06	0	0.102	0.104	0.091	0.091	0.091	0.09	0.088	0.089	0.09	0.09	0.126	0.125	0.126	0.126	0.12	0.119	0.117	0.117	0.127	0.13	0.317	0.308	0.294	0.289	0.282	0.277	0.284	0.287	0.302	0.308	0.424	0.412	0.398	0.398	0.395	0.41	0.416	0.419	0.414	0.413	0.475	0.479	0.457	0.451	0.445	0.435	0.456	0.461
10:12:06	0	0.102	0.104	0.091	0.09	0.09	0.09	0.088	0.089	0.09	0.09	0.126	0.124	0.126	0.126	0.12	0.119	0.117	0.117	0.126	0.129	0.316	0.307	0.293	0.288	0.281	0.277	0.283	0.288	0.301	0.308	0.423	0.411	0.396	0.397	0.394	0.409	0.415	0.418	0.413	0.413	0.475	0.478	0.456	0.45	0.445	0.434	0.456	0.461
10:16:06	0	0.102	0.104	0.091	0.09	0.09	0.09	0.088	0.089	0.09	0.089	0.126	0.125	0.126	0.126	0.12	0.119	0.117	0.117	0.127	0.129	0.316	0.307	0.293	0.288	0.282	0.277	0.283	0.287	0.3	0.307	0.422	0.41	0.395	0.396	0.393	0.409	0.416	0.418	0.413	0.413	0.475	0.477	0.455	0.449	0.444	0.434	0.455	0.46
10:20:06	0	0.102	0.104	0.091	0.09	0.091	0.09	0.088	0.089	0.09	0.09	0.125	0.124	0.126	0.125	0.12	0.119	0.117	0.117	0.126	0.128	0.315	0.307	0.294	0.288	0.282	0.277	0.284	0.289	0.3	0.307	0.424	0.412	0.397	0.398	0.395	0.41	0.416	0.419	0.413	0.413	0.476	0.478	0.455	0.448	0.444	0.434	0.456	0.46
10:24:06	0	0.101	0.104	0.091	0.09	0.09	0.09	0.088	0.088	0.09	0.09	0.123	0.123	0.124	0.125	0.119	0.118	0.116	0.116	0.126	0.129	0.314	0.306	0.293	0.287	0.281	0.276	0.283	0.287	0.3	0.306	0.422	0.409	0.394	0.396	0.392	0.408	0.415	0.418	0.412	0.412	0.477	0.478	0.454	0.448	0.444	0.435	0.456	0.461
10:28:06	0	0.101	0.104	0.091	0.09	0.09	0.09	0.088	0.088	0.089	0.09	0.123	0.123	0.124	0.124	0.119	0.118	0.116	0.116	0.126	0.128	0.313	0.306	0.292	0.287	0.281	0.276	0.283	0.286	0.3	0.306	0.423	0.41	0.394	0.396	0.393	0.409	0.415	0.419	0.413	0.412	0.477	0.477	0.454	0.447	0.444	0.435	0.456	0.46
10:32:06	0	0.101	0.104	0.091	0.09	0.09	0.09	0.087	0.088	0.089	0.09	0.123	0.123	0.124	0.124	0.118	0.118	0.116	0.116	0.126	0.128	0.312	0.305	0.292	0.286	0.28	0.276	0.282	0.288	0.299	0.305	0.421	0.407	0.391	0.394	0.39	0.408	0.414	0.417	0.411	0.411	0.478	0.476	0.453	0.447	0.444	0.434	0.456	0.46
10:36:06	0	0.101	0.104	0.091	0.09	0.091	0.09	0.088	0.088	0.09	0.09	0.124	0.124	0.125	0.125	0.119	0.119	0.116	0.116	0.126	0.129	0.313	0.306	0.293	0.288	0.281	0.277	0.283	0.288	0.299	0.305	0.421	0.408	0.391	0.393	0.39	0.408	0.414	0.417	0.411	0.411	0.479	0.476	0.453	0.446	0.444	0.435	0.456	0.46
10:40:06	0	0.101	0.104	0.091	0.09	0.09	0.09	0.088	0.088	0.09	0.09	0.125	0.124	0.125	0.125	0.12	0.119	0.116	0.117	0.126	0.128	0.313	0.307	0.293	0.288	0.281	0.277	0.283	0.286	0.299	0.305	0.422	0.408	0.391	0.393	0.389	0.408	0.415	0.418	0.41	0.412	0.48	0.476	0.452	0.445	0.444	0.435	0.455	0.46
10:44:06	0	0.102	0.104	0.091	0.09	0.09	0.09	0.088	0.089	0.089	0.09	0.125	0.124	0.126	0.126	0.12	0.119	0.116	0.116	0.126	0.128	0.313	0.307	0.293	0.288	0.282	0.277	0.283	0.288	0.299	0.305	0.423	0.407	0.391	0.393	0.39	0.408	0.414	0.418	0.411	0.411	0.481	0.476	0.453	0.446	0.443	0.436	0.456	0.46
10:48:06	0	0.101	0.104	0.091	0.09	0.09	0.09	0.088	0.089	0.09	0.09	0.124	0.124	0.125	0.125	0.119	0.119	0.116	0.116	0.126	0.128	0.312	0.306	0.292	0.287	0.281	0.276	0.282	0.285	0.298	0.304	0.423	0.407	0.39	0.392	0.389	0.407	0.414	0.418	0.41	0.412	0.481	0.476	0.452	0.444	0.443	0.435	0.455	0.459
10:52:06	0	0.101	0.104	0.091	0.091	0.09	0.09	0.088	0.088	0.089	0.09	0.125	0.125	0.126	0.126	0.12	0.119	0.116	0.116	0.126	0.128	0.311	0.305	0.292	0.287	0.281	0.276	0.282	0.284	0.297	0.303	0.423	0.406	0.389	0.391	0.388	0.406	0.413	0.417	0.41	0.412	0.481	0.475	0.451	0.444	0.442	0.435	0.455	0.458
10:56:06	0	0.101	0.104	0.091	0.09	0.09	0.09	0.088	0.088	0.09	0.09	0.124	0.124	0.125	0.125	0.119	0.119	0.116	0.116	0.126	0.128	0.311	0.305	0.292	0.287	0.281	0.276	0.283	0.284	0.298	0.303	0.424	0.407	0.389	0.39	0.388	0.406	0.413	0.417	0.41	0.411	0.481	0.474	0.449	0.443	0.442	0.435	0.454	0.458
11:00:06	0	0.101	0.104	0.091	0.09	0.09	0.09	0.088	0.089	0.09	0.09	0.124	0.124	0.125	0.125	0.119	0.119	0.116	0.116	0.126	0.128	0.311	0.305	0.292	0.286	0.281	0.276	0.282	0.285	0.298	0.304	0.423	0.405	0.387	0.388	0.386	0.405	0.412	0.416	0.408	0.411	0.482	0.474	0.449	0.442	0.442	0.434	0.454	0.457
11:04:06	0	0.101	0.104	0.091	0.09	0.09	0.09	0.088	0.088	0.09	0.09	0.122	0.123	0.124	0.124	0.118	0.118	0.115	0.115	0.126	0.128	0.309	0.304	0.291	0.286	0.28	0.275	0.281	0.285	0.297	0.303	0.424	0.406	0.388	0.389	0.387	0.405	0.413	0.417	0.409	0.411	0.482	0.474	0.449	0.443	0.442	0.435	0.455	0.458
11:08:06	0	0.101	0.105	0.091	0.09	0.09	0.09	0.088	0.088	0.089	0.09	0.124	0.124	0.125	0.125	0.119	0.118	0.116	0.116	0.126	0.128	0.31	0.304	0.292	0.286	0.281	0.275	0.281	0.286	0.297	0.303	0.424	0.406	0.388	0.388	0.385	0.405	0.412	0.416	0.408	0.41	0.483	0.474	0.449	0.442	0.441	0.434	0.454	0.457
11:12:06	0	0.101	0.104	0.091	0.09	0.09	0.09	0.088	0.088	0.09	0.09	0.124	0.124	0.125	0.125	0.119	0.118	0.115	0.115	0.126	0.127	0.31	0.303	0.292	0.286	0.281	0.275	0.281	0.283	0.296	0.303	0.422	0.404	0.385	0.387	0.384	0.404	0.411	0.415	0.407	0.411	0.483	0.473	0.447	0.44	0.441	0.433	0.452	0.456
11:16:06	0	0.101	0.105	0.091	0.09	0.09	0.09	0.088	0.088	0.09	0.09	0.124	0.124	0.125	0.125	0.119	0.118	0.116	0.116	0.126	0.128	0.309	0.303	0.292	0.286	0.281	0.275	0.281	0.283	0.296	0.302	0.423	0.403	0.385	0.387	0.384	0.404	0.411	0.415	0.408	0.411	0.483	0.472	0.446	0.439	0.44	0.433	0.452	0.455
11:20:06	0	0.101	0.105	0.091	0.09	0.09	0.09	0.088	0.088	0.09	0.09	0.124	0.124	0.125	0.125	0.119	0.118	0.116	0.115	0.126	0.127	0.309	0.303	0.292	0.286	0.281	0.275	0.281	0.283	0.295	0.301	0.422	0.403	0.384	0.386	0.382	0.402	0.41	0.414	0.407	0.41	0.483	0.471	0.446	0.438	0.439	0.432	0.451	0.454
11:24:06	0	0.1	0.105	0.091	0.09	0.09	0.09	0.088	0.088	0.089	0.09	0.124	0.124	0.125	0.125	0.119	0.118	0.116	0.116	0.126	0.127	0.308	0.303	0.291	0.285	0.28	0.274	0.281	0.282	0.295	0.301	0.421	0.402	0.384	0.385	0.382	0.402	0.409	0.414	0.406	0.411	0.483	0.47	0.445	0.437	0.438	0.432	0.451	0.454
11:28:06	0	0.101	0.105	0.091	0.09	0.09	0.09	0.088	0.088	0.089	0.09	0.124	0.125	0.125	0.125	0.119	0.119	0.116	0.115	0.126	0.127	0.308	0.303	0.291	0.286	0.281	0.274	0.281	0.282	0.295	0.301	0.421	0.401	0.383	0.385	0.382	0.402	0.409	0.413	0.406	0.41	0.485	0.47	0.445	0.437	0.438	0.431	0.45	0.453
11:32:06	0	0.1	0.105	0.091	0.09	0.09	0.09	0.088	0.088	0.09	0.09	0.124	0.125	0.125	0.125	0.119	0.119	0.116	0.116	0.126	0.128	0.307	0.303	0.291	0.285	0.281	0.274	0.281	0.284	0.294	0.301	0.422	0.401	0.383	0.385	0.382	0.401	0.408	0.413	0.406	0.411	0.484	0.47	0.444	0.435	0.437	0.43	0.45	0.453
11:36:06	0	0.1	0.106	0.091	0.09	0.09	0.09	0.088	0.088	0.089	0.09	0.125	0.125	0.125	0.126	0.12	0.119	0.116	0.116	0.126	0.127	0.307	0.303	0.291	0.285	0.281	0.274	0.281	0.282	0.295	0.301	0.421	0.4	0.383	0.384	0.38	0.401	0.408	0.413	0.406	0.411	0.485	0.469	0.444	0.435	0.437	0.43	0.449	0.453
11:40:06	0	0.099	0.105	0.09	0.09	0.09	0.09	0.088	0.088	0.089	0.09	0.122	0.123	0.123	0.124	0.118	0.117	0.115	0.114	0.125	0.127	0.306	0.303	0.29	0.285	0.28	0.274	0.28	0.283	0.294	0.3	0.42	0.399	0.382	0.383	0.379	0.4	0.407	0.413	0.406	0.411	0.484	0.468	0.444	0.436	0.437	0.43	0.45	0.453
11:44:06	0	0.1	0.106	0.091	0.09	0.09	0.09	0.088	0.088	0.089	0.09	0.124	0.125	0.125	0.125	0.119	0.118	0.115	0.115	0.126	0.127	0.307	0.303	0.291	0.284	0.28	0.273	0.28	0.284	0.294	0.299	0.421	0.399	0.382	0.383	0.379	0.4	0.406	0.412	0.405	0.412	0.484	0.467	0.442	0.432	0.435	0.428	0.447	0.451
11:48:06	0	0.1	0.106	0.091	0.09	0.09	0.09	0.088	0.088	0.089	0.089	0.123	0.124	0.125	0.125	0.119	0.118	0.115	0.115	0.126	0.127	0.306	0.303	0.291	0.285	0.28	0.273	0.28	0.283	0.293	0.299	0.421	0.398	0.382	0.383	0.379	0.399	0.406	0.412	0.405	0.411	0.486	0.468	0.443	0.433	0.435	0.428	0.447	0.451
11:52:06	0	0.1	0.106	0.091	0.09	0.09	0.09	0.088	0.088	0.089	0.09	0.125	0.125	0.125	0.125	0.119	0.118	0.115	0.115	0.126	0.127	0.306	0.302	0.291	0.285	0.28	0.273	0.28	0.284	0.293	0.299	0.42	0.397	0.382	0.382	0.377	0.398	0.405	0.412	0.404	0.412	0.485	0.466	0.441	0.431	0.434	0.427	0.446	0.451
11:56:06	0	0.1	0.106	0.091	0.09	0.09	0.09	0.088	0.089	0.089	0.09	0.123	0.124	0.124	0.124	0.119	0.118	0.115	0.115	0.125	0.127	0.305	0.302	0.291	0.284	0.28	0.273	0.28	0.284	0.293	0.299	0.42	0.397	0.38	0.382	0.377	0.398	0.404	0.411	0.404	0.412	0.485	0.465	0.44	0.431	0.433	0.426	0.446	0.45
12:00:06	0	0.1	0.106	0.091	0.09	0.09	0.09	0.088	0.088	0.089	0.09	0.122	0.124	0.124	0.124	0.118	0.118	0.115	0.115	0.125	0.127	0.305	0.302	0.291	0.284	0.281	0.273	0.28	0.283	0.293	0.299	0.419	0.396	0.38	0.381	0.377	0.396	0.403	0.41	0.404	0.413	0.485	0.465	0.44	0.43	0.432	0.426	0.445	0.45
12:04:06	0	0.1	0.107	0.091	0.09	0.09	0.09	0.088	0.088	0.089	0.09	0.124	0.126	0.125	0.125	0.119	0.119	0.115	0.115	0.126	0.127	0.305	0.303	0.291	0.284	0.28	0.272	0.279	0.283	0.293	0.298	0.42	0.396	0.381	0.382	0.377	0.396	0.403	0.411	0.403	0.413	0.486	0.465	0.44	0.431	0.432	0.425	0.445	0.45
12:08:06	0	0.1	0.107	0.091	0.09	0.09	0.09	0.088	0.088	0.089	0.09	0.123	0.125	0.124	0.125	0.119	0.118	0.115	0.115	0.126	0.127	0.304	0.302	0.291	0.283	0.28	0.272	0.279	0.282	0.292	0.297	0.418	0.394	0.38	0.381	0.376	0.395	0.401	0.409	0.402	0.412	0.486	0.464	0.44	0.429	0.432	0.424	0.444	0.449
12:12:06	0	0.1	0.108	0.091	0.09	0.09	0.09	0.088	0.088	0.089	0.09	0.123	0.125	0.125	0.125	0.119	0.118	0.115	0.115	0.125	0.127	0.304	0.302	0.291	0.284	0.281	0.272	0.28	0.282	0.292	0.298	0.419	0.394	0.379	0.38	0.376	0.395	0.401	0.409	0.402	0.413	0.485	0.463	0.438	0.429	0.431	0.423	0.444	0.449
12:16:06	0	0.1	0.108	0.091	0.09	0.09	0.09	0.088	0.088	0.089	0.09	0.124	0.125	0.125	0.125	0.12	0.118	0.116	0.115	0.126	0.127	0.303	0.302	0.292	0.284	0.281	0.272	0.279	0.281	0.292	0.298	0.418	0.393	0.379	0.38	0.376	0.394	0.4	0.409	0.402	0.414	0.486	0.462	0.439	0.428	0.43	0.422	0.443	0.449
12:20:06	0	0.1	0.109	0.091	0.09	0.09	0.09	0.088	0.088	0.089	0.09	0.123	0.125	0.124	0.125	0.118	0.118	0.115	0.115	0.125	0.127	0.304	0.303	0.292	0.284	0.282	0.272	0.279	0.282	0.291	0.297	0.418	0.393	0.379	0.38	0.376	0.394	0.4	0.409	0.402	0.414	0.485	0.462	0.438	0.427	0.43	0.421	0.443	0.449
12:24:06	0	0.1	0.109	0.091	0.09	0.09	0.09	0.088	0.088	0.089	0.09	0.122	0.124	0.124	0.124	0.118	0.118	0.115	0.114	0.125	0.126	0.303	0.302	0.292	0.283	0.281	0.272	0.278	0.282	0.291	0.297	0.417	0.392	0.377	0.379	0.374	0.392	0.398	0.408	0.401	0.414	0.485	0.461	0.437	0.427	0.428	0.42	0.442	0.448
12:28:06	0	0.1	0.109	0.091	0.09	0.09	0.09	0.089	0.088	0.089	0.09	0.123	0.125	0.124	0.125	0.119	0.118	0.115	0.115	0.125	0.127	0.303	0.302	0.292	0.284	0.281	0.271	0.279	0.281	0.291	0.296	0.416	0.392	0.378	0.379	0.375	0.392	0.398	0.409	0.401	0.415	0.486	0.462	0.439	0.428	0.429	0.42	0.443	0.449
12:32:06	0	0.1	0.11	0.091	0.09	0.09	0.09	0.089	0.088	0.089	0.09	0.124	0.125	0.124	0.125	0.119	0.118	0.115	0.115	0.125	0.127	0.303	0.302	0.293	0.283	0.282	0.271	0.279	0.282	0.291	0.296	0.417	0.391	0.378	0.379	0.374	0.391	0.397	0.408	0.401	0.415	0.486	0.461	0.438	0.427	0.428	0.418	0.442	0.448
12:36:06	0	0.1	0.111	0.091	0.09	0.09	0.09	0.089	0.088	0.089	0.09	0.124	0.125	0.125	0.125	0.119	0.118	0.115	0.115	0.126	0.127	0.303	0.303	0.293	0.283	0.282	0.271	0.278	0.282	0.291	0.296	0.417	0.392	0.378	0.379	0.374	0.391	0.397	0.409	0.401	0.415	0.485	0.461	0.437	0.426	0.427	0.419	0.442	0.448
12:40:06	0	0.1	0.111	0.09	0.09	0.09	0.09	0.089	0.088	0.089	0.09	0.124	0.126	0.124	0.125	0.119	0.118	0.115	0.115	0.125	0.126	0.302	0.304	0.293	0.283	0.282	0.27	0.278	0.281	0.29	0.296	0.415	0.39	0.377	0.378	0.373	0.389	0.395	0.408	0.4	0.416	0.485	0.459	0.437	0.426	0.427	0.418	0.442	0.448
12:44:06	0	0.1	0.111	0.091	0.09	0.09	0.09	0.089	0.088	0.089	0.09	0.123	0.126	0.124	0.125	0.119	0.118	0.115	0.115	0.126	0.127	0.302	0.303	0.293	0.283	0.282	0.27	0.278	0.281	0.29	0.295	0.416	0.391	0.378	0.379	0.374	0.39	0.396	0.409	0.4	0.416	0.485	0.459	0.437	0.425	0.426	0.417	0.441	0.447
12:48:06	0	0.1	0.112	0.091	0.09	0.09	0.091	0.089	0.088	0.089	0.09	0.123	0.126	0.124	0.125	0.119	0.118	0.115	0.115	0.126	0.126	0.302	0.304	0.294	0.283	0.283	0.27	0.278	0.281	0.29	0.295	0.417	0.39	0.377	0.378	0.373	0.389	0.396	0.409	0.4	0.417	0.486	0.46	0.437	0.425	0.426	0.416	0.441	0.448
12:52:06	0	0.1	0.113	0.091	0.09	0.09	0.09	0.089	0.088	0.089	0.09	0.123	0.126	0.124	0.125	0.119	0.118	0.115	0.115	0.125	0.127	0.302	0.304	0.294	0.283	0.283	0.27	0.278	0.281	0.29	0.295	0.416	0.389	0.377	0.377	0.372	0.388	0.395	0.41	0.4	0.417	0.485	0.458	0.437	0.425	0.426	0.416	0.442	0.448
12:56:06	0	0.1	0.113	0.09	0.09	0.09	0.09	0.089	0.088	0.089	0.09	0.124	0.127	0.125	0.125	0.119	0.118	0.115	0.115	0.126	0.127	0.301	0.305	0.294	0.281	0.283	0.269	0.277	0.28	0.289	0.294	0.415	0.388	0.376	0.376	0.372	0.387	0.393	0.41	0.399	0.418	0.485	0.459	0.436	0.424	0.426	0.415	0.44	0.447
13:00:06	0	0.1	0.114	0.091	0.09	0.09	0.091	0.089	0.088	0.089	0.09	0.124	0.127	0.125	0.125	0.119	0.118	0.115	0.116	0.126	0.127	0.301	0.305	0.295	0.282	0.284	0.269	0.277	0.28	0.289	0.294	0.416	0.389	0.377	0.376	0.372	0.386	0.393	0.411	0.399	0.418	0.486	0.458	0.437	0.424	0.425	0.414	0.44	0.447
13:04:06	0	0.101	0.115	0.091	0.09	0.09	0.09	0.089	0.088	0.089	0.09	0.124	0.127	0.124	0.125	0.119	0.118	0.115	0.115	0.126	0.126	0.301	0.305	0.296	0.282	0.285	0.269	0.277	0.28	0.289	0.294	0.415	0.389	0.377	0.377	0.372	0.386	0.392	0.412	0.399	0.418	0.486	0.458	0.437	0.424	0.425	0.414	0.44	0.447
13:08:05	0	0.101	0.116	0.091	0.09	0.09	0.09	0.089	0.088	0.089	0.09	0.124	0.127	0.125	0.125	0.119	0.118	0.115	0.115	0.126	0.127	0.301	0.306	0.296	0.282	0.285	0.269	0.277	0.28	0.288	0.294	0.415	0.388	0.376	0.376	0.371	0.385	0.392	0.412	0.399	0.419	0.484	0.456	0.436	0.423	0.424	0.413	0.44	0.448
13:12:06	0	0.101	0.117	0.09	0.09	0.09	0.091	0.09	0.088	0.089	0.091	0.125	0.127	0.125	0.126	0.119	0.118	0.116	0.116	0.126	0.127	0.301	0.307	0.298	0.281	0.287	0.269	0.277	0.28	0.289	0.294	0.415	0.388	0.376	0.376	0.371	0.385	0.391	0.413	0.399	0.419	0.484	0.457	0.437	0.423	0.424	0.413	0.44	0.448
13:16:06	0	0.1	0.117	0.09	0.089	0.09	0.09	0.089	0.088	0.089	0.091	0.122	0.126	0.123	0.124	0.118	0.117	0.115	0.115	0.125	0.126	0.3	0.307	0.298	0.281	0.287	0.268	0.276	0.279	0.288	0.293	0.415	0.387	0.375	0.375	0.37	0.385	0.391	0.415	0.4	0.42	0.486	0.457	0.438	0.425	0.426	0.414	0.441	0.45
13:20:06	0	0.101	0.118	0.09	0.09	0.09	0.091	0.09	0.088	0.089	0.091	0.125	0.128	0.125	0.125	0.119	0.118	0.115	0.116	0.126	0.126	0.3	0.308	0.3	0.281	0.289	0.269	0.277	0.28	0.288	0.293	0.414	0.387	0.376	0.376	0.371	0.383	0.39	0.415	0.398	0.42	0.485	0.457	0.437	0.423	0.423	0.412	0.439	0.448
13:24:06	0	0.102	0.119	0.091	0.09	0.09	0.091	0.09	0.088	0.089	0.091	0.124	0.128	0.124	0.125	0.119	0.118	0.115	0.116	0.126	0.126	0.3	0.309	0.301	0.281	0.29	0.269	0.277	0.28	0.288	0.293	0.414	0.386	0.375	0.375	0.37	0.383	0.389	0.416	0.399	0.421	0.485	0.456	0.436	0.423	0.423	0.412	0.439	0.449
13:28:06	0	0.101	0.12	0.09	0.09	0.09	0.091	0.09	0.088	0.089	0.091	0.125	0.128	0.124	0.125	0.119	0.118	0.115	0.116	0.126	0.126	0.3	0.311	0.303	0.281	0.29	0.268	0.276	0.279	0.287	0.292	0.414	0.387	0.375	0.375	0.37	0.382	0.389	0.417	0.399	0.421	0.485	0.456	0.437	0.423	0.423	0.412	0.439	0.449
13:32:06	0	0.101	0.121	0.09	0.09	0.09	0.091	0.09	0.088	0.089	0.09	0.124	0.128	0.124	0.125	0.118	0.118	0.115	0.115	0.126	0.126	0.3	0.31	0.304	0.281	0.292	0.268	0.276	0.279	0.287	0.292	0.413	0.386	0.376	0.375	0.369	0.381	0.388	0.419	0.399	0.421	0.484	0.455	0.436	0.423	0.423	0.411	0.439	0.449
13:36:06	0	0.101	0.122	0.09	0.09	0.09	0.091	0.09	0.088	0.089	0.091	0.124	0.128	0.124	0.125	0.118	0.117	0.115	0.115	0.125	0.126	0.3	0.313	0.305	0.28	0.294	0.267	0.276	0.278	0.287	0.292	0.412	0.386	0.375	0.374	0.369	0.381	0.387	0.42	0.398	0.422	0.482	0.454	0.435	0.421	0.422	0.411	0.439	0.45
13:40:06	0	0.102	0.123	0.09	0.09	0.09	0.091	0.09	0.088	0.089	0.091	0.124	0.128	0.124	0.125	0.118	0.117	0.115	0.115	0.125	0.126	0.3	0.315	0.307	0.281	0.296	0.268	0.276	0.278	0.287	0.292	0.413	0.386	0.375	0.375	0.369	0.381	0.388	0.422	0.399	0.423	0.484	0.455	0.437	0.423	0.423	0.411	0.439	0.451
13:44:06	0	0.102	0.124	0.09	0.09	0.09	0.091	0.09	0.088	0.089	0.091	0.125	0.129	0.124	0.125	0.119	0.118	0.115	0.116	0.126	0.126	0.299	0.315	0.308	0.28	0.297	0.267	0.276	0.278	0.286	0.292	0.412	0.387	0.376	0.375	0.369	0.381	0.387	0.423	0.399	0.423	0.483	0.455	0.437	0.422	0.423	0.411	0.439	0.451
13:48:06	0	0.102	0.125	0.09	0.09	0.09	0.091	0.091	0.088	0.089	0.091	0.126	0.13	0.125	0.125	0.119	0.118	0.116	0.116	0.126	0.127	0.299	0.317	0.31	0.28	0.298	0.268	0.276	0.278	0.286	0.291	0.412	0.386	0.376	0.375	0.369	0.38	0.386	0.424	0.399	0.423	0.485	0.456	0.438	0.423	0.424	0.412	0.44	0.452
13:52:06	0	0.102	0.126	0.091	0.09	0.09	0.091	0.091	0.088	0.089	0.091	0.126	0.13	0.125	0.126	0.119	0.118	0.116	0.117	0.126	0.127	0.299	0.319	0.313	0.28	0.301	0.267	0.276	0.278	0.286	0.291	0.411	0.386	0.375	0.374	0.368	0.38	0.385	0.426	0.399	0.424	0.484	0.454	0.437	0.423	0.423	0.41	0.439	0.453
13:56:06	0	0.103	0.127	0.09	0.09	0.09	0.091	0.091	0.088	0.089	0.091	0.127	0.13	0.125	0.126	0.119	0.118	0.116	0.117	0.126	0.127	0.299	0.32	0.315	0.28	0.303	0.267	0.276	0.278	0.286	0.29	0.411	0.386	0.375	0.374	0.368	0.379	0.385	0.428	0.399	0.424	0.484	0.455	0.437	0.423	0.424	0.411	0.44	0.454
14:00:06	0	0.103	0.128	0.09	0.09	0.09	0.091	0.091	0.088	0.089	0.091	0.127	0.131	0.125	0.126	0.119	0.118	0.116	0.117	0.126	0.127	0.3	0.322	0.318	0.28	0.305	0.267	0.276	0.278	0.286	0.29	0.411	0.386	0.376	0.374	0.368	0.379	0.385	0.43	0.399	0.424	0.484	0.455	0.437	0.422	0.422	0.41	0.44	0.454
14:04:06	0	0.103	0.13	0.09	0.089	0.09	0.091	0.092	0.088	0.089	0.092	0.127	0.131	0.125	0.125	0.119	0.118	0.116	0.116	0.126	0.127	0.299	0.324	0.32	0.279	0.307	0.267	0.276	0.277	0.285	0.291	0.41	0.387	0.376	0.374	0.368	0.379	0.384	0.432	0.399	0.425	0.482	0.454	0.438	0.422	0.422	0.41	0.439	0.455
14:08:06	0	0.104	0.131	0.09	0.09	0.09	0.091	0.092	0.088	0.089	0.091	0.127	0.131	0.124	0.125	0.119	0.118	0.116	0.117	0.126	0.127	0.3	0.327	0.324	0.279	0.31	0.267	0.276	0.277	0.285	0.29	0.41	0.386	0.376	0.374	0.368	0.378	0.384	0.433	0.399	0.425	0.484	0.455	0.438	0.423	0.423	0.411	0.44	0.456
14:12:06	0	0.104	0.132	0.09	0.09	0.09	0.091	0.092	0.088	0.089	0.092	0.127	0.132	0.125	0.125	0.119	0.118	0.116	0.117	0.126	0.127	0.3	0.329	0.328	0.28	0.314	0.267	0.276	0.278	0.286	0.291	0.409	0.386	0.376	0.374	0.368	0.378	0.384	0.435	0.399	0.426	0.486	0.456	0.439	0.424	0.424	0.412	0.442	0.459
14:16:06	0	0.104	0.133	0.09	0.089	0.09	0.091	0.092	0.088	0.089	0.092	0.127	0.132	0.125	0.125	0.119	0.118	0.116	0.117	0.126	0.127	0.299	0.331	0.331	0.28	0.318	0.266	0.276	0.277	0.285	0.289	0.407	0.385	0.375	0.372	0.367	0.376	0.382	0.437	0.398	0.425	0.483	0.454	0.438	0.422	0.423	0.41	0.441	0.458
14:20:06	0	0.105	0.134	0.09	0.089	0.09	0.091	0.092	0.088	0.089	0.092	0.128	0.133	0.125	0.126	0.119	0.118	0.116	0.117	0.126	0.127	0.299	0.334	0.338	0.279	0.322	0.266	0.276	0.277	0.285	0.289	0.408	0.386	0.376	0.373	0.367	0.378	0.384	0.439	0.399	0.426	0.484	0.454	0.438	0.422	0.423	0.41	0.441	0.459
14:24:06	0	0.105	0.135	0.09	0.089	0.09	0.091	0.092	0.088	0.089	0.092	0.128	0.132	0.125	0.126	0.119	0.118	0.116	0.117	0.126	0.127	0.299	0.337	0.344	0.278	0.327	0.265	0.276	0.277	0.285	0.289	0.408	0.386	0.377	0.373	0.367	0.377	0.383	0.442	0.399	0.426	0.482	0.453	0.438	0.421	0.421	0.41	0.441	0.46
14:28:06	0	0.106	0.136	0.09	0.09	0.09	0.092	0.093	0.088	0.089	0.092	0.128	0.133	0.125	0.125	0.119	0.118	0.116	0.117	0.126	0.127	0.3	0.34	0.349	0.279	0.332	0.266	0.276	0.276	0.285	0.289	0.407	0.385	0.376	0.373	0.367	0.377	0.383	0.444	0.398	0.427	0.481	0.452	0.437	0.421	0.421	0.409	0.441	0.462
14:32:06	0	0.106	0.137	0.09	0.089	0.09	0.092	0.093	0.087	0.088	0.092	0.128	0.133	0.124	0.125	0.118	0.117	0.116	0.117	0.126	0.127	0.3	0.343	0.354	0.278	0.334	0.265	0.276	0.275	0.284	0.288	0.405	0.384	0.376	0.372	0.366	0.376	0.382	0.444	0.397	0.426	0.482	0.453	0.438	0.421	0.422	0.409	0.442	0.463
14:36:06	0	0.106	0.139	0.09	0.09	0.09	0.092	0.094	0.088	0.089	0.093	0.129	0.134	0.125	0.126	0.119	0.118	0.117	0.118	0.127	0.127	0.3	0.347	0.359	0.278	0.339	0.265	0.277	0.276	0.284	0.288	0.408	0.386	0.379	0.374	0.368	0.377	0.384	0.449	0.398	0.427	0.484	0.454	0.44	0.422	0.423	0.411	0.443	0.466
14:40:06	0	0.107	0.14	0.09	0.089	0.09	0.092	0.094	0.088	0.089	0.093	0.129	0.134	0.125	0.126	0.119	0.118	0.117	0.118	0.126	0.127	0.3	0.351	0.363	0.278	0.344	0.265	0.277	0.275	0.284	0.288	0.407	0.385	0.379	0.374	0.368	0.378	0.385	0.451	0.398	0.428	0.481	0.452	0.438	0.421	0.421	0.409	0.443	0.467
14:44:06	0	0.107	0.141	0.09	0.09	0.09	0.092	0.094	0.088	0.089	0.093	0.13	0.135	0.125	0.125	0.119	0.117	0.117	0.118	0.127	0.128	0.3	0.355	0.367	0.278	0.349	0.265	0.277	0.275	0.284	0.288	0.406	0.384	0.378	0.373	0.368	0.377	0.385	0.452	0.398	0.428	0.482	0.453	0.439	0.421	0.421	0.409	0.444	0.469
14:48:06	0	0.108	0.143	0.09	0.09	0.09	0.093	0.095	0.088	0.089	0.093	0.13	0.136	0.125	0.126	0.119	0.118	0.117	0.119	0.127	0.128	0.301	0.36	0.373	0.278	0.354	0.265	0.277	0.275	0.284	0.288	0.405	0.383	0.379	0.373	0.367	0.377	0.385	0.455	0.398	0.428	0.481	0.452	0.44	0.422	0.421	0.409	0.445	0.472
14:52:06	0	0.108	0.143	0.09	0.089	0.09	0.093	0.095	0.088	0.089	0.093	0.131	0.137	0.125	0.126	0.119	0.118	0.117	0.119	0.127	0.128	0.301	0.365	0.375	0.278	0.36	0.265	0.277	0.275	0.284	0.287	0.406	0.385	0.38	0.374	0.369	0.378	0.386	0.458	0.398	0.428	0.482	0.454	0.441	0.422	0.422	0.41	0.446	0.474
14:56:06	0	0.109	0.145	0.09	0.089	0.09	0.093	0.095	0.088	0.089	0.093	0.131	0.136	0.125	0.126	0.119	0.117	0.117	0.119	0.127	0.128	0.301	0.369	0.379	0.278	0.367	0.265	0.278	0.275	0.283	0.288	0.405	0.383	0.38	0.374	0.368	0.378	0.386	0.459	0.398	0.428	0.482	0.453	0.441	0.422	0.421	0.409	0.447	0.476
15:00:06	0	0.109	0.145	0.09	0.089	0.09	0.093	0.096	0.087	0.089	0.094	0.13	0.136	0.124	0.125	0.118	0.117	0.117	0.118	0.126	0.128	0.301	0.372	0.382	0.277	0.373	0.264	0.278	0.274	0.283	0.287	0.403	0.382	0.38	0.374	0.368	0.377	0.386	0.462	0.398	0.428	0.484	0.455	0.444	0.425	0.424	0.412	0.451	0.481
15:04:06	0	0.109	0.147	0.09	0.089	0.09	0.093	0.096	0.088	0.089	0.094	0.131	0.136	0.124	0.125	0.118	0.117	0.117	0.119	0.127	0.128	0.302	0.377	0.386	0.278	0.38	0.264	0.278	0.275	0.283	0.287	0.403	0.382	0.38	0.374	0.368	0.376	0.387	0.464	0.397	0.428	0.484	0.455	0.445	0.424	0.424	0.412	0.452	0.484
15:08:06	0	0.11	0.148	0.09	0.089	0.09	0.093	0.097	0.088	0.089	0.094	0.133	0.138	0.125	0.126	0.119	0.117	0.118	0.119	0.127	0.128	0.302	0.382	0.395	0.277	0.386	0.264	0.279	0.274	0.283	0.287	0.403	0.383	0.382	0.375	0.368	0.378	0.388	0.467	0.397	0.429	0.48	0.452	0.442	0.422	0.42	0.407	0.448	0.483
15:12:06	0	0.111	0.149	0.09	0.089	0.09	0.094	0.097	0.088	0.089	0.094	0.135	0.14	0.126	0.127	0.12	0.118	0.118	0.12	0.128	0.128	0.303	0.389	0.4	0.277	0.389	0.264	0.279	0.275	0.283	0.287	0.402	0.382	0.382	0.375	0.368	0.377	0.388	0.469	0.396	0.428	0.482	0.454	0.444	0.423	0.422	0.409	0.452	0.487
15:16:06	0	0.111	0.151	0.09	0.089	0.089	0.094	0.098	0.087	0.088	0.094	0.135	0.139	0.126	0.126	0.119	0.117	0.118	0.12	0.127	0.128	0.303	0.393	0.407	0.277	0.393	0.263	0.279	0.274	0.282	0.286	0.402	0.381	0.382	0.374	0.368	0.377	0.388	0.47	0.396	0.428	0.481	0.453	0.445	0.422	0.42	0.408	0.452	0.489
15:20:06	0	0.112	0.152	0.09	0.089	0.089	0.094	0.098	0.088	0.089	0.095	0.137	0.141	0.127	0.127	0.12	0.118	0.118	0.121	0.128	0.129	0.305	0.4	0.412	0.278	0.396	0.264	0.281	0.275	0.283	0.287	0.402	0.382	0.383	0.375	0.369	0.377	0.389	0.474	0.396	0.429	0.483	0.455	0.447	0.424	0.422	0.409	0.455	0.493
15:24:06	0	0.112	0.153	0.089	0.089	0.089	0.094	0.099	0.087	0.089	0.095	0.135	0.14	0.125	0.125	0.118	0.117	0.118	0.12	0.128	0.129	0.304	0.405	0.421	0.277	0.407	0.264	0.281	0.275	0.282	0.286	0.401	0.382	0.384	0.376	0.368	0.378	0.39	0.476	0.396	0.429	0.484	0.455	0.449	0.426	0.423	0.411	0.459	0.499
15:28:06	0	0.113	0.155	0.09	0.089	0.089	0.095	0.099	0.088	0.089	0.096	0.137	0.141	0.126	0.126	0.119	0.118	0.119	0.121	0.128	0.129	0.305	0.412	0.423	0.277	0.407	0.263	0.281	0.274	0.282	0.286	0.399	0.38	0.383	0.375	0.367	0.376	0.389	0.477	0.394	0.428	0.48	0.454	0.448	0.424	0.421	0.408	0.457	0.499
15:32:06	0	0.115	0.156	0.09	0.089	0.09	0.095	0.1	0.088	0.089	0.096	0.139	0.142	0.127	0.127	0.119	0.118	0.119	0.122	0.128	0.129	0.306	0.421	0.431	0.277	0.415	0.263	0.282	0.274	0.283	0.286	0.401	0.381	0.386	0.377	0.369	0.379	0.392	0.481	0.396	0.43	0.479	0.453	0.448	0.423	0.42	0.407	0.459	0.503
15:36:06	0	0.116	0.158	0.09	0.089	0.09	0.096	0.101	0.088	0.089	0.096	0.141	0.144	0.128	0.127	0.12	0.119	0.119	0.122	0.129	0.129	0.307	0.428	0.439	0.278	0.42	0.264	0.283	0.274	0.282	0.286	0.4	0.381	0.387	0.377	0.369	0.378	0.393	0.483	0.395	0.43	0.482	0.455	0.452	0.425	0.422	0.408	0.462	0.507
15:40:06	0	0.116	0.159	0.09	0.089	0.09	0.096	0.101	0.088	0.089	0.097	0.142	0.144	0.127	0.127	0.12	0.118	0.12	0.122	0.129	0.129	0.308	0.435	0.443	0.278	0.426	0.263	0.284	0.274	0.282	0.286	0.399	0.38	0.386	0.377	0.368	0.377	0.393	0.484	0.393	0.428	0.484	0.456	0.454	0.426	0.422	0.408	0.463	0.51
15:44:06	0	0.116	0.16	0.09	0.089	0.09	0.096	0.102	0.088	0.089	0.097	0.143	0.145	0.128	0.127	0.12	0.118	0.12	0.123	0.129	0.13	0.309	0.442	0.45	0.277	0.434	0.264	0.285	0.274	0.282	0.286	0.399	0.381	0.388	0.378	0.369	0.379	0.395	0.488	0.395	0.43	0.482	0.456	0.455	0.426	0.422	0.408	0.466	0.514
15:48:06	0	0.117	0.161	0.09	0.089	0.089	0.097	0.103	0.087	0.089	0.097	0.144	0.146	0.128	0.127	0.12	0.118	0.12	0.123	0.129	0.129	0.309	0.446	0.457	0.277	0.441	0.263	0.285	0.274	0.282	0.285	0.398	0.379	0.387	0.377	0.368	0.377	0.395	0.487	0.393	0.428	0.484	0.457	0.456	0.427	0.422	0.408	0.467	0.516
15:52:06	0	0.118	0.163	0.09	0.089	0.09	0.097	0.104	0.088	0.089	0.098	0.146	0.147	0.129	0.128	0.12	0.119	0.12	0.124	0.13	0.13	0.31	0.45	0.46	0.277	0.449	0.263	0.286	0.274	0.282	0.285	0.399	0.38	0.39	0.378	0.369	0.379	0.398	0.491	0.394	0.429	0.484	0.457	0.459	0.428	0.422	0.408	0.47	0.52
15:56:06	0	0.118	0.164	0.09	0.089	0.089	0.097	0.104	0.087	0.089	0.098	0.146	0.147	0.128	0.127	0.12	0.118	0.12	0.123	0.13	0.13	0.311	0.456	0.467	0.277	0.455	0.263	0.287	0.274	0.282	0.285	0.399	0.38	0.391	0.379	0.37	0.38	0.4	0.494	0.394	0.43	0.483	0.457	0.46	0.428	0.422	0.407	0.472	0.524
16:00:06	0	0.119	0.166	0.09	0.089	0.09	0.098	0.105	0.087	0.089	0.099	0.148	0.149	0.129	0.128	0.12	0.119	0.121	0.124	0.13	0.13	0.312	0.46	0.471	0.277	0.459	0.263	0.288	0.273	0.282	0.285	0.399	0.38	0.392	0.379	0.37	0.38	0.401	0.495	0.394	0.43	0.483	0.457	0.462	0.428	0.421	0.407	0.475	0.527
16:04:06	0	0.119	0.167	0.089	0.089	0.089	0.098	0.106	0.087	0.089	0.099	0.147	0.148	0.128	0.127	0.119	0.118	0.12	0.124	0.13	0.131	0.313	0.464	0.476	0.277	0.463	0.263	0.289	0.274	0.282	0.285	0.397	0.38	0.392	0.38	0.37	0.379	0.402	0.496	0.393	0.43	0.485	0.46	0.466	0.432	0.424	0.41	0.48	0.533
16:08:06	0	0.12	0.168	0.089	0.088	0.089	0.098	0.107	0.087	0.089	0.1	0.149	0.149	0.128	0.127	0.119	0.118	0.121	0.124	0.13	0.13	0.313	0.468	0.48	0.277	0.464	0.262	0.29	0.273	0.281	0.284	0.395	0.378	0.392	0.379	0.369	0.379	0.402	0.497	0.392	0.43	0.483	0.46	0.468	0.431	0.423	0.409	0.481	0.535
16:12:06	0	0.121	0.17	0.089	0.089	0.089	0.099	0.108	0.087	0.089	0.1	0.152	0.151	0.129	0.128	0.12	0.118	0.121	0.125	0.13	0.131	0.314	0.473	0.488	0.277	0.471	0.262	0.291	0.273	0.281	0.284	0.397	0.379	0.395	0.381	0.371	0.38	0.405	0.499	0.393	0.431	0.482	0.46	0.469	0.431	0.422	0.406	0.483	0.537
16:16:06	0	0.122	0.171	0.09	0.089	0.09	0.1	0.109	0.087	0.09	0.101	0.155	0.152	0.131	0.128	0.121	0.119	0.122	0.125	0.131	0.131	0.316	0.477	0.494	0.278	0.477	0.263	0.293	0.274	0.281	0.284	0.397	0.379	0.396	0.382	0.371	0.381	0.407	0.5	0.394	0.432	0.484	0.461	0.473	0.433	0.422	0.407	0.487	0.541
16:20:06	0	0.123	0.172	0.089	0.089	0.089	0.1	0.11	0.087	0.09	0.102	0.155	0.153	0.131	0.128	0.121	0.119	0.122	0.126	0.131	0.131	0.317	0.481	0.498	0.278	0.483	0.263	0.293	0.273	0.281	0.284	0.397	0.379	0.397	0.383	0.372	0.382	0.41	0.503	0.393	0.432	0.48	0.461	0.473	0.431	0.42	0.405	0.488	0.543
16:24:06	0	0.124	0.173	0.089	0.089	0.089	0.101	0.111	0.087	0.089	0.102	0.157	0.154	0.131	0.128	0.121	0.119	0.122	0.126	0.131	0.131	0.318	0.485	0.505	0.277	0.486	0.262	0.294	0.273	0.28	0.283	0.395	0.378	0.397	0.382	0.371	0.381	0.41	0.502	0.392	0.431	0.483	0.463	0.476	0.433	0.421	0.406	0.491	0.546
16:28:06	0	0.124	0.174	0.089	0.089	0.089	0.102	0.112	0.087	0.09	0.102	0.156	0.154	0.13	0.128	0.12	0.118	0.122	0.126	0.131	0.132	0.319	0.488	0.507	0.277	0.494	0.262	0.296	0.272	0.281	0.284	0.396	0.379	0.4	0.384	0.373	0.383	0.415	0.505	0.394	0.433	0.486	0.466	0.482	0.437	0.424	0.41	0.499	0.552
16:32:06	0	0.126	0.176	0.089	0.089	0.089	0.102	0.114	0.087	0.09	0.103	0.16	0.156	0.132	0.128	0.121	0.119	0.123	0.127	0.131	0.132	0.321	0.493	0.512	0.278	0.497	0.262	0.297	0.272	0.281	0.283	0.395	0.377	0.401	0.385	0.373	0.384	0.416	0.506	0.393	0.434	0.485	0.465	0.483	0.437	0.422	0.405	0.499	0.553
16:36:06	0	0.127	0.177	0.089	0.089	0.089	0.103	0.115	0.087	0.09	0.104	0.163	0.158	0.133	0.129	0.122	0.12	0.124	0.128	0.132	0.132	0.322	0.496	0.517	0.278	0.501	0.262	0.299	0.272	0.281	0.284	0.395	0.379	0.402	0.385	0.373	0.384	0.418	0.506	0.393	0.433	0.486	0.468	0.487	0.438	0.423	0.407	0.503	0.557
16:40:06	0	0.127	0.178	0.089	0.089	0.089	0.104	0.116	0.087	0.09	0.104	0.165	0.158	0.134	0.129	0.121	0.119	0.123	0.128	0.132	0.132	0.323	0.498	0.521	0.278	0.505	0.262	0.3	0.272	0.281	0.283	0.394	0.377	0.403	0.386	0.373	0.384	0.421	0.507	0.392	0.434	0.485	0.468	0.489	0.439	0.423	0.406	0.506	0.559
16:44:06	0	0.128	0.179	0.089	0.089	0.089	0.105	0.117	0.087	0.09	0.105	0.166	0.159	0.134	0.129	0.121	0.119	0.124	0.128	0.132	0.133	0.325	0.502	0.521	0.278	0.509	0.262	0.302	0.273	0.281	0.283	0.394	0.378	0.405	0.387	0.374	0.385	0.423	0.508	0.392	0.435	0.486	0.469	0.494	0.441	0.423	0.406	0.51	0.563
16:48:06	0	0.129	0.181	0.089	0.089	0.089	0.105	0.118	0.087	0.09	0.105	0.169	0.161	0.135	0.13	0.122	0.12	0.125	0.129	0.133	0.133	0.327	0.504	0.527	0.279	0.516	0.262	0.303	0.272	0.281	0.283	0.394	0.377	0.406	0.388	0.375	0.385	0.426	0.51	0.392	0.435	0.487	0.471	0.498	0.443	0.424	0.406	0.515	0.567
16:52:06	0	0.13	0.181	0.089	0.089	0.089	0.106	0.119	0.087	0.09	0.106	0.172	0.162	0.136	0.13	0.122	0.12	0.125	0.129	0.133	0.133	0.329	0.507	0.53	0.278	0.516	0.261	0.305	0.272	0.28	0.283	0.394	0.376	0.408	0.388	0.375	0.386	0.428	0.51	0.391	0.435	0.485	0.471	0.5	0.443	0.422	0.404	0.517	0.569
16:56:06	0	0.131	0.182	0.089	0.089	0.089	0.107	0.121	0.087	0.091	0.107	0.173	0.163	0.136	0.13	0.122	0.12	0.125	0.129	0.133	0.133	0.33	0.51	0.534	0.278	0.519	0.261	0.307	0.271	0.28	0.283	0.393	0.376	0.409	0.389	0.376	0.386	0.431	0.511	0.391	0.435	0.487	0.475	0.505	0.445	0.424	0.405	0.521	0.573
17:00:06	0	0.132	0.183	0.089	0.088	0.089	0.108	0.122	0.087	0.091	0.107	0.177	0.164	0.137	0.13	0.122	0.12	0.125	0.13	0.133	0.134	0.332	0.511	0.54	0.279	0.523	0.262	0.31	0.272	0.281	0.283	0.391	0.374	0.409	0.389	0.375	0.386	0.433	0.511	0.39	0.436	0.488	0.475	0.508	0.446	0.423	0.404	0.524	0.576
17:04:06	0	0.133	0.183	0.089	0.088	0.089	0.109	0.123	0.087	0.091	0.108	0.179	0.165	0.138	0.131	0.123	0.12	0.126	0.131	0.133	0.134	0.335	0.515	0.543	0.279	0.526	0.262	0.313	0.272	0.281	0.283	0.392	0.376	0.412	0.392	0.377	0.387	0.437	0.514	0.391	0.437	0.49	0.478	0.514	0.449	0.425	0.405	0.529	0.58
17:08:06	0	0.134	0.184	0.089	0.089	0.089	0.11	0.124	0.087	0.091	0.108	0.181	0.167	0.139	0.131	0.123	0.12	0.126	0.131	0.134	0.134	0.337	0.518	0.545	0.28	0.53	0.262	0.315	0.272	0.281	0.283	0.391	0.374	0.414	0.392	0.377	0.388	0.44	0.514	0.39	0.437	0.491	0.48	0.516	0.451	0.425	0.405	0.532	0.583
17:12:06	0	0.135	0.184	0.089	0.088	0.089	0.111	0.126	0.087	0.091	0.109	0.184	0.168	0.139	0.131	0.123	0.12	0.126	0.131	0.134	0.134	0.339	0.52	0.548	0.28	0.534	0.261	0.318	0.271	0.281	0.282	0.391	0.375	0.416	0.393	0.378	0.389	0.443	0.515	0.39	0.438	0.491	0.482	0.52	0.453	0.425	0.405	0.536	0.587
17:16:06	0	0.136	0.185	0.089	0.088	0.089	0.112	0.127	0.087	0.091	0.11	0.186	0.169	0.14	0.13	0.123	0.12	0.127	0.132	0.134	0.135	0.34	0.521	0.55	0.28	0.534	0.261	0.319	0.271	0.28	0.282	0.39	0.373	0.417	0.393	0.378	0.389	0.446	0.515	0.389	0.439	0.491	0.484	0.522	0.454	0.425	0.404	0.538	0.589
17:20:06	0	0.137	0.186	0.089	0.088	0.089	0.114	0.128	0.087	0.092	0.111	0.19	0.171	0.142	0.131	0.123	0.121	0.127	0.132	0.134	0.135	0.343	0.524	0.556	0.28	0.538	0.261	0.323	0.271	0.281	0.282	0.389	0.373	0.419	0.395	0.379	0.391	0.45	0.517	0.39	0.44	0.492	0.487	0.527	0.457	0.427	0.404	0.542	0.592
17:24:06	0	0.137	0.186	0.089	0.088	0.089	0.115	0.129	0.087	0.092	0.111	0.19	0.17	0.141	0.13	0.122	0.12	0.127	0.132	0.134	0.135	0.345	0.525	0.557	0.28	0.539	0.26	0.326	0.27	0.28	0.281	0.39	0.373	0.422	0.398	0.381	0.393	0.456	0.52	0.39	0.442	0.495	0.491	0.53	0.462	0.429	0.406	0.548	0.598
17:28:06	0	0.139	0.186	0.089	0.088	0.089	0.116	0.131	0.087	0.092	0.112	0.195	0.173	0.144	0.131	0.124	0.121	0.128	0.133	0.135	0.136	0.348	0.527	0.56	0.28	0.542	0.261	0.329	0.271	0.28	0.282	0.389	0.373	0.424	0.398	0.381	0.393	0.459	0.519	0.391	0.442	0.491	0.49	0.532	0.46	0.427	0.403	0.548	0.598
17:32:06	0	0.139	0.187	0.089	0.088	0.089	0.117	0.132	0.087	0.093	0.112	0.199	0.175	0.145	0.132	0.124	0.121	0.128	0.134	0.135	0.136	0.351	0.529	0.565	0.281	0.545	0.261	0.333	0.271	0.281	0.282	0.388	0.372	0.425	0.398	0.381	0.393	0.461	0.519	0.39	0.442	0.498	0.495	0.537	0.465	0.43	0.404	0.552	0.601
17:36:06	0	0.14	0.188	0.089	0.088	0.089	0.119	0.134	0.087	0.093	0.113	0.2	0.174	0.145	0.131	0.123	0.121	0.128	0.134	0.135	0.136	0.353	0.531	0.566	0.281	0.544	0.261	0.336	0.271	0.28	0.281	0.389	0.373	0.428	0.401	0.383	0.394	0.466	0.521	0.39	0.443	0.499	0.498	0.543	0.469	0.432	0.407	0.558	0.607
17:40:06	0	0.142	0.188	0.089	0.088	0.089	0.12	0.135	0.087	0.093	0.113	0.205	0.178	0.148	0.132	0.124	0.122	0.129	0.135	0.136	0.136	0.356	0.533	0.57	0.282	0.547	0.261	0.341	0.271	0.28	0.281	0.388	0.372	0.43	0.401	0.384	0.395	0.47	0.522	0.39	0.445	0.497	0.5	0.543	0.469	0.431	0.403	0.557	0.607
17:44:06	0	0.143	0.189	0.089	0.089	0.089	0.121	0.137	0.087	0.094	0.115	0.209	0.179	0.15	0.133	0.125	0.122	0.13	0.135	0.136	0.137	0.36	0.535	0.572	0.282	0.55	0.261	0.345	0.271	0.281	0.281	0.388	0.372	0.432	0.403	0.385	0.397	0.474	0.524	0.39	0.446	0.502	0.504	0.549	0.474	0.434	0.405	0.562	0.611
17:48:06	0	0.144	0.189	0.089	0.088	0.089	0.122	0.138	0.087	0.094	0.115	0.21	0.18	0.151	0.132	0.125	0.122	0.13	0.136	0.136	0.137	0.363	0.536	0.574	0.282	0.552	0.261	0.349	0.271	0.281	0.281	0.389	0.372	0.435	0.406	0.387	0.398	0.478	0.525	0.391	0.448	0.5	0.505	0.55	0.476	0.434	0.404	0.564	0.614
17:52:06	0	0.145	0.19	0.089	0.088	0.089	0.124	0.14	0.087	0.095	0.116	0.213	0.181	0.153	0.133	0.125	0.123	0.131	0.136	0.136	0.137	0.367	0.538	0.577	0.283	0.555	0.261	0.353	0.271	0.28	0.281	0.388	0.372	0.439	0.407	0.387	0.399	0.481	0.525	0.391	0.449	0.502	0.508	0.554	0.479	0.435	0.403	0.568	0.616
17:56:06	0	0.146	0.191	0.089	0.088	0.089	0.125	0.14	0.087	0.095	0.116	0.216	0.183	0.154	0.133	0.125	0.122	0.131	0.137	0.137	0.137	0.371	0.541	0.58	0.284	0.556	0.261	0.358	0.271	0.281	0.281	0.389	0.372	0.441	0.408	0.389	0.4	0.485	0.527	0.391	0.45	0.505	0.513	0.559	0.483	0.438	0.405	0.572	0.621
18:00:06	0	0.147	0.191	0.089	0.088	0.089	0.127	0.142	0.087	0.095	0.117	0.221	0.185	0.156	0.133	0.126	0.123	0.131	0.137	0.137	0.138	0.374	0.54	0.58	0.284	0.556	0.261	0.361	0.271	0.281	0.281	0.387	0.371	0.443	0.409	0.389	0.401	0.489	0.527	0.39	0.451	0.506	0.515	0.561	0.486	0.439	0.404	0.574	0.623
[truncated: 152 more columns]

## Sheet: BAT2.1 data K56-2
MTX	Strain	Rep	Well	fittedValue	R	doubTime	growthRate	pointsUsed	groupMeanDoubTime	groupMeanGrowthRate	groupGrowthRateSD	warningMessages	mask1	mask2	masktype
0	wt	B1T1	Well.81	0.0325004087777828	0.999083084862654	21.3273373051781	0.979503721236711	13	20.9533353179064	1	0.0569095804374888	NA	0.02	0.1	1
0	wt	B1T2	Well.82	0.0314742323143416	0.999437953822129	22.0226874364178	0.94857661285913	14	20.9533353179064	1	0.0569095804374888	NA	0.02	0.1	1
0	wt	B2T1	Well.83	0.0297741063420791	0.998850292506115	23.2802010107802	0.897337881439213	14	20.9533353179064	1	0.0569095804374888	NA	0.02	0.1	1
0	wt	B2T2	Well.84	0.0310805908175516	0.999114817592578	22.3016088924705	0.936712967894684	13	20.9533353179064	1	0.0569095804374888	NA	0.02	0.1	1
0	wt	B3T1	Well.85	0.0348536344463037	0.999103110892843	19.8873716205357	1.05042569994123	12	20.9533353179064	1	0.0569095804374888	NA	0.02	0.1	1
0	wt	B3T2	Well.86	0.0346591235200959	0.999651136749323	19.9989818022388	1.04456349133504	12	20.9533353179064	1	0.0569095804374888	NA	0.02	0.1	1
0	wt	B4T1	Well.87	0.0332678383355465	0.999864139641173	20.8353537602509	1.00263266440651	12	20.9533353179064	1	0.0569095804374888	NA	0.02	0.1	1
0	wt	B4T2	Well.88	0.0342539963565997	0.999894646825659	20.2355127659841	1.03235368908511	12	20.9533353179064	1	0.0569095804374888	NA	0.02	0.1	1
0	wt	B5T1	Well.89	0.0352443302498733	0.999700317870127	19.6669131076036	1.0622005670232	12	20.9533353179064	1	0.0569095804374888	NA	0.02	0.1	1
0	wt	B5T2	Well.90	0.0346965913701268	0.999815298116062	19.9773854776044	1.04569270477918	12	20.9533353179064	1	0.0569095804374888	NA	0.02	0.1	1
8	wt	B1T1	Well.1	0.000727546985364549	0.658805414855336	952.718098629235	0.0219269543473029	211				NA	0.02	0.1	1
8	wt	B1T2	Well.2	0.00140124432727535	0.827486799998439	494.66546773305	0.0422309775336208	185				NA	0.02	0.1	1
8	wt	B2T1	Well.3	-4.31973027146398e-06	-0.011194171384222	-160460.754954738	-0.000130188881763551	22				NA	0.02	0.1	1
8	wt	B2T2	Well.4	NA	NA	NA	NA	1				NA	0.02	0.1	1
8	wt	B3T1	Well.5	NA	10	NA	NA	NA				No growth detected - the well appears to be empty or blank.	NA	NA	NA
8	wt	B3T2	Well.6	0.00530406052623898	0.986894016871358	130.682366298607	0.159854820862049	49				NA	0.02	0.1	1
8	wt	B4T1	Well.7	0.00611333835272708	0.997697284975148	113.38276086923	0.184244995397371	54				NA	0.02	0.1	1
8	wt	B4T2	Well.8	NA	10	NA	NA	NA				No growth detected - the well appears to be empty or blank.	NA	NA	NA
8	wt	B5T1	Well.9	0.00368763796138618	0.878076897179669	187.96508437596	0.111138759221414	8				NA	0.02	0.1	1
8	wt	B5T2	Well.10	0.00415548576872266	0.995164255335696	166.802924889576	0.125238848589267	52	-22630.648321706	0.0920721667241802	0.0712503235332983	NA	0.02	0.1	1
4	wt	B1T1	Well.11	0.000664253709582686	0.617640659977161	1043.49764338601	0.0200194091351339	200				NA	0.02	0.1	1
4	wt	B1T2	Well.12	0.000863940046368634	0.788616500462647	802.309354073149	0.0260375952847084	207				NA	0.02	0.1	1
4	wt	B2T1	Well.13	0.000352285048873985	0.481564023777764	1967.57478858516	0.0106172361913186	229				NA	0.02	0.1	1
4	wt	B2T2	Well.14	0.000248273197924649	0.385149051048993	2791.87276900632	0.00748250654055689	229				NA	0.02	0.1	1
4	wt	B3T1	Well.15	0.000201143317570038	0.332863569835266	3446.03633336509	0.00606209692342187	228				NA	0.02	0.1	1
4	wt	B3T2	Well.16	0.000153143710905093	0.263561328306532	4526.12240139268	0.00461547532343902	227				NA	0.02	0.1	1
4	wt	B4T1	Well.17	0.000310361230211987	0.467055920231032	2233.35620910673	0.00935372788689533	214				NA	0.02	0.1	1
4	wt	B4T2	Well.18	0.000381555227777906	0.548348816860376	1816.63657079653	0.0114993866083698	214				NA	0.02	0.1	1
4	wt	B5T1	Well.19	0.000268306801314047	0.374410331183653	2583.41263495826	0.00808628322545539	228				NA	0.02	0.1	1
4	wt	B5T2	Well.20	0.000220592048992218	0.299270486346118	3142.212893559	0.00664824662177215	229	2435.30315982289	0.0110421963741071	0.00679470888940379	NA	0.02	0.1	1
2	wt	B1T1	Well.21	0.020378393916521	0.99907010079018	34.0138277530302	0.614168049717116	20				NA	0.02	0.1	1
2	wt	B1T2	Well.22	0.02145775808782	0.999153066425571	32.30287049202	0.646698139710312	20				NA	0.02	0.1	1
2	wt	B2T1	Well.23	0.0208402287021134	0.998776123473506	33.2600563298834	0.628086917451282	20				NA	0.02	0.1	1
2	wt	B2T2	Well.24	0.0212841572859858	0.998608741782934	32.566343653941	0.641466124551089	20				NA	0.02	0.1	1
2	wt	B3T1	Well.25	0.0216933755466364	0.998372634173816	31.9520205174994	0.653799225092867	19				NA	0.02	0.1	1
2	wt	B3T2	Well.26	0.0213410144086373	0.998163200291623	32.4795798028893	0.64317969571251	20				NA	0.02	0.1	1
2	wt	B4T1	Well.27	0.0223939805962599	0.997931897586336	30.9523881911245	0.674914198074148	19				NA	0.02	0.1	1
2	wt	B4T2	Well.28	0.021522592183733	0.998213694435004	32.2055621666164	0.648652122463083	20				NA	0.02	0.1	1
2	wt	B5T1	Well.29	0.0233956949505194	0.997978728167061	29.6271250768961	0.705104062586994	17				NA	0.02	0.1	1
2	wt	B5T2	Well.30	0.0227921426317814	0.998926079942282	30.4116726434232	0.686914083925279	17	31.9771446627323	0.654298261928468	0.0273773682088804	NA	0.02	0.1	1
1	wt	B1T1	Well.31	0.0292123140592411	0.999420345596018	23.7279107418289	0.88040647496478	15				NA	0.02	0.1	1
1	wt	B1T2	Well.32	0.0293395552943225	0.999863323395018	23.6250063644992	0.884241296369924	14				NA	0.02	0.1	1
1	wt	B2T1	Well.33	0.0312946769372289	0.99945975839675	22.1490441313794	0.943165137537313	13				NA	0.02	0.1	1
1	wt	B2T2	Well.34	0.0312161786612837	0.999463077785124	22.2047415886823	0.940799341035346	13				NA	0.02	0.1	1
1	wt	B3T1	Well.35	0.0306355022816775	0.999595796440754	22.6256182838727	0.923298801932976	14				NA	0.02	0.1	1
1	wt	B3T2	Well.36	0.0297855745719508	0.999506732009283	23.2712375208866	0.897683513209943	14				NA	0.02	0.1	1
1	wt	B4T1	Well.37	0.0330430071946326	0.998943760443737	20.9771216184142	0.995856659197444	12				NA	0.02	0.1	1
1	wt	B4T2	Well.38	0.0328811780860492	0.999246645739666	21.0803633235402	0.990979421648042	12				NA	0.02	0.1	1
1	wt	B5T1	Well.39	0.0311679773286853	0.999855451777735	22.2390812612023	0.939346639779448	13				NA	0.02	0.1	1
1	wt	B5T2	Well.40	0.0298008493541926	0.999749833146559	23.2593095693908	0.898143867605767	14	22.5159434403697	0.929392115328098	0.0409425772735479	NA	0.02	0.1	1
0.7	wt	B1T1	Well.41	0.0312156592159216	0.999086597914869	22.2051110875276	0.940783685888709	13				NA	0.02	0.1	1
0.7	wt	B1T2	Well.42	0.0325172338839251	0.999689763957621	21.3163020887395	0.980010799599611	13				NA	0.02	0.1	1
0.7	wt	B2T1	Well.43	0.0328444961725953	0.99967871743727	21.1039066307338	0.989873894915262	13				NA	0.02	0.1	1
0.7	wt	B2T2	Well.44	0.0335842368302378	0.998948238284228	20.63906302423	1.01216834455942	13				NA	0.02	0.1	1
0.7	wt	B3T1	Well.45	0.0343513590081784	0.999600796714978	20.1781589018042	1.03528802385557	12				NA	0.02	0.1	1
0.7	wt	B3T2	Well.46	0.0349031559227314	0.999006770368991	19.8591549169489	1.05191818795188	12				NA	0.02	0.1	1
0.7	wt	B4T1	Well.47	0.0283607290693239	0.998463461166739	24.4403865241138	0.854741238804937	14				NA	0.02	0.1	1
0.7	wt	B4T2	Well.48	0.0301098143263779	0.999715344879787	23.020639484738	0.907455514793239	14				NA	0.02	0.1	1
0.7	wt	B5T1	Well.49	0.0346399943982019	0.999083152842593	20.0100257694016	1.0439869740916	12				NA	0.02	0.1	1
0.7	wt	B5T2	Well.50	0.0338629461655314	0.999045075805685	20.4691929984961	1.0205681414029	12	21.3241941426733	0.983679480586313	0.0645121760326463	NA	0.02	0.1	1
0.5	wt	B1T1	Well.51	0.0301383557986998	0.999037338692144	22.9988385958948	0.90831570330779	14				NA	0.02	0.1	1
0.5	wt	B1T2	Well.52	0.0314729752574317	0.999486432804613	22.0235670409417	0.948538727430381	13				NA	0.02	0.1	1
0.5	wt	B2T1	Well.53	0.0311714735030964	0.999537566969024	22.2365869387307	0.939452008172478	13				NA	0.02	0.1	1
0.5	wt	B2T2	Well.54	0.0315813923053313	0.999624229047962	21.9479614406656	0.951806221774505	13				NA	0.02	0.1	1
0.5	wt	B3T1	Well.55	0.0317256656780429	0.999563694863754	21.8481524578274	0.95615436109831	13				NA	0.02	0.1	1
0.5	wt	B3T2	Well.56	0.0323432700923218	0.999835248053832	21.4309554532179	0.974767844583231	13				NA	0.02	0.1	1
0.5	wt	B4T1	Well.57	0.0343268689744932	0.999580450775527	20.1925547324165	1.03454993839665	12				NA	0.02	0.1	1
0.5	wt	B4T2	Well.58	0.0331095865528964	0.999816603190457	20.9349391739629	0.9978632410107	13				NA	0.02	0.1	1
0.5	wt	B5T1	Well.59	0.0323189333789439	0.999670085890547	21.4470933317229	0.974034379921929	13				NA	0.02	0.1	1
0.5	wt	B5T2	Well.60	0.0320301498191724	0.999654300363584	21.6404601437439	0.965330964116848	13	21.6701109309124	0.965081338981282	0.0341294345266702	NA	0.02	0.1	1
0.4	wt	B1T1	Well.61	0.0273884315179567	0.997188091345535	25.3080275920692	0.825437943691784	15				NA	0.02	0.1	1
0.4	wt	B1T2	Well.62	0.0298217324496968	0.998904189709498	23.2430219045504	0.898773246451344	14				NA	0.02	0.1	1
0.4	wt	B2T1	Well.63	0.0330754073093704	0.999538953087152	20.9565727816018	0.99683314023715	13				NA	0.02	0.1	1
0.4	wt	B2T2	Well.64	0.0324506121876608	0.999656301837992	21.3600648441237	0.978002941795354	13				NA	0.02	0.1	1
0.4	wt	B3T1	Well.65	0.0323622637432196	0.99988513319438	21.4183774676507	0.975340278975102	13				NA	0.02	0.1	1
0.4	wt	B3T2	Well.66	0.0324506068355606	0.999559844210027	21.3600683670534	0.978002780492705	13				NA	0.02	0.1	1
0.4	wt	B4T1	Well.67	0.0337696253083635	0.999462919263968	20.5257587026966	1.01775561902849	12				NA	0.02	0.1	1
0.4	wt	B4T2	Well.68	0.0353891884804757	0.999255308430741	19.586410718131	1.06656633290931	12				NA	0.02	0.1	1
0.4	wt	B5T1	Well.69	0.0331957845121333	0.999804609571168	20.8805783850836	1.0004610920843	12				NA	0.02	0.1	1
0.4	wt	B5T2	Well.70	0.0325455236307485	0.999726904988674	21.2977731876181	0.980863401561506	13	21.5936653950578	0.971803677722704	0.0662210783866184	NA	0.02	0.1	1
0.25	wt	B1T1	Well.71	0.030621325501697	0.999581533059764	22.6360932847774	0.922871539345573	14				NA	0.02	0.1	1
0.25	wt	B1T2	Well.72	0.0307530746772254	0.999333265620562	22.5391180503088	0.926842221947822	13				NA	0.02	0.1	1
0.25	wt	B2T1	Well.73	0.0297560173285123	0.999088858089043	23.2943533036516	0.896792711185408	14				NA	0.02	0.1	1
0.25	wt	B2T2	Well.74	0.0296740565916305	0.998294116078072	23.3586930866556	0.894322562353743	14				NA	0.02	0.1	1
0.25	wt	B3T1	Well.75	0.0297776554962297	0.999077054546549	23.2774262784963	0.897444846546067	14				NA	0.02	0.1	1
0.25	wt	B3T2	Well.76	0.0303535007993766	0.99954479734029	22.8358232923888	0.914799785714546	13				NA	0.02	0.1	1
0.25	wt	B4T1	Well.77	0.0328042913890557	0.999574502551108	21.1297714783498	0.988662195229949	13				NA	0.02	0.1	1
0.25	wt	B4T2	Well.78	0.0340377571097156	0.999175464990843	20.3640674185931	1.02583662807063	12				NA	0.02	0.1	1
0.25	wt	B5T1	Well.79	0.034196726019289	0.999452958435509	20.2694018184363	1.0306276643789	12				NA	0.02	0.1	1
0.25	wt	B5T2	Well.80	0.0312599106966194	0.999349213436809	22.1736775669966	0.942117345730038	13	22.1878425578654	0.944031750050268	0.0523418717790243	NA	0.02	0.1	1
8	folA	B1T1	Well.101	0.0272297934056302	0.999046928979601	25.4554696847838	0.820656877016093	15				NA	0.02	0.1	1
8	folA	B1T2	Well.102	0.028858174462788	0.999549576865251	24.0190931499753	0.869733346053239	14				NA	0.02	0.1	1
8	folA	B2T1	Well.103	0.028173735822664	0.999746444534833	24.6026009799648	0.849105599505697	15				NA	0.02	0.1	1
8	folA	B2T2	Well.104	0.0276959504561156	0.999634460164633	25.0270226926583	0.834706010020946	15				NA	0.02	0.1	1
8	folA	B3T1	Well.105	0.0304220278217704	0.999741861336576	22.7843845459874	0.916865066612978	14				NA	0.02	0.1	1
8	folA	B3T2	Well.106	0.0309008778928587	0.999363603158294	22.4313103000913	0.931296744372863	13				NA	0.02	0.1	1
8	folA	B4T1	Well.107	0.0288177677056201	0.999834391915079	24.0527714582405	0.868515559246934	14				NA	0.02	0.1	1
8	folA	B4T2	Well.108	0.0282217002653791	0.999737431442341	24.5607874097601	0.85055116132763	14				NA	0.02	0.1	1
8	folA	B5T1	Well.109	0.0248338727934633	0.998699133434973	27.9113606775982	0.748448149690499	16				NA	0.02	0.1	1
8	folA	B5T2	Well.110	0.027255043061501	0.999600725300575	25.4318871922477	0.821417856118063	15	24.6276688091307	0.851129636996494	0.0516670041270509	NA	0.02	0.1	1
4	folA	B1T1	Well.111	0.0259107851434732	0.998534862145728	26.7512997665586	0.780904346210758	16				NA	0.02	0.1	1
4	folA	B1T2	Well.112	0.0269650043902697	0.998559068707151	25.7054354795532	0.81267661351659	15				NA	0.02	0.1	1
4	folA	B2T1	Well.113	0.0279281829484254	0.999541056874077	24.8189143504241	0.8417050786162	15				NA	0.02	0.1	1
4	folA	B2T2	Well.114	0.0280429729472826	0.999567627505558	24.7173215858025	0.845164642211544	15				NA	0.02	0.1	1
4	folA	B3T1	Well.115	0.0266221265168057	0.999461826647981	26.0365068929555	0.802342892630678	16				NA	0.02	0.1	1
4	folA	B3T2	Well.116	0.0267263618555231	0.999568601028382	25.9349620538309	0.805484357799812	16				NA	0.02	0.1	1
4	folA	B4T1	Well.117	0.0319137858568904	0.999212839979217	21.7193655327574	0.961823964101789	13				NA	0.02	0.1	1
4	folA	B4T2	Well.118	0.0310797244604245	0.999599157000124	22.302230556856	0.936686857452945	12				NA	0.02	0.1	1
4	folA	B5T1	Well.119	0.0275966288383316	0.999342335624102	25.117096172166	0.83171263554114	15				NA	0.02	0.1	1
4	folA	B5T2	Well.120	0.0281720706541007	0.999674325610518	24.6040551676329	0.849055414327551	15	24.7707187558537	0.846755680240901	0.0584632337234465	NA	0.02	0.1	1
2	folA	B1T1	Well.121	0.0260106648996133	0.998254159627415	26.6485760066152	0.783914541974277	16				NA	0.02	0.1	1
2	folA	B1T2	Well.122	0.0270910054762473	0.999007621034209	25.5858787215439	0.816474059063778	15				NA	0.02	0.1	1
2	folA	B2T1	Well.123	0.0277004781003583	0.999687449582637	25.0229320248079	0.834842465054926	15				NA	0.02	0.1	1
2	folA	B2T2	Well.124	0.0283129544486705	0.999661423475943	24.4816266637442	0.853301397877684	15				NA	0.02	0.1	1
2	folA	B3T1	Well.125	0.0312569354183805	0.99934753964275	22.1757882301009	0.942027676208445	13				NA	0.02	0.1	1
2	folA	B3T2	Well.126	0.0313577442789756	0.999272393832927	22.1044975172107	0.945065873505028	13				NA	0.02	0.1	1
2	folA	B4T1	Well.127	0.0295680398639513	0.99973633177425	23.4424460921069	0.891127409333204	14				NA	0.02	0.1	1
2	folA	B4T2	Well.128	0.0305633319941788	0.999474129569783	22.679044964468	0.921123719593213	13				NA	0.02	0.1	1
2	folA	B5T1	Well.129	0.0308129428560119	0.999597507391943	22.4953255454698	0.928646540912115	13				NA	0.02	0.1	1
2	folA	B5T2	Well.130	0.0306725765956121	0.999609229286758	22.5982704256774	0.924416154908736	14	23.7234386191745	0.88409398384314	0.0578192898592007	NA	0.02	0.1	1
1	folA	B1T1	Well.131	0.0265664588446997	0.998267715086857	26.0910640974733	0.800665169364079	15				NA	0.02	0.1	1
1	folA	B1T2	Well.132	0.0273601627343289	0.999078735866551	25.3341760899051	0.824585973522803	15				NA	0.02	0.1	1
1	folA	B2T1	Well.133	0.0258802506221429	0.998926479319627	26.7828619853818	0.779984090792629	16				NA	0.02	0.1	1
1	folA	B2T2	Well.134	0.0269237235808373	0.999103267326821	25.7448483482903	0.811432484350981	16				NA	0.02	0.1	1
1	folA	B3T1	Well.135	0.03074488595322	0.999439864762104	22.5451212151057	0.926595428570844	13				NA	0.02	0.1	1
1	folA	B3T2	Well.136	0.0308329771950953	0.999175597513326	22.4807087610796	0.929250339769504	13				NA	0.02	0.1	1
1	folA	B4T1	Well.137	0.0290136017397789	0.999551049957133	23.890421698648	0.874417643941159	14				NA	0.02	0.1	1
1	folA	B4T2	Well.138	0.0305532916191841	0.999619861763994	22.6864977168196	0.920821120794005	13				NA	0.02	0.1	1
1	folA	B5T1	Well.139	0.0293251464127774	0.99934760075454	23.6366144878967	0.883807038659851	14				NA	0.02	0.1	1
1	folA	B5T2	Well.140	0.029339610404666	0.999623018251832	23.624961988238	0.884242957296311	14	24.2817276388838	0.863580224706217	0.0554778019025552	NA	0.02	0.1	1
0.7	folA	B1T1	Well.141	0.0230330820146467	0.995396467917554	30.0935489275458	0.694175562503061	18				NA	0.02	0.1	1
0.7	folA	B1T2	Well.142	0.0241315459725661	0.998308246710198	28.7236955870108	0.727281285627441	17				NA	0.02	0.1	1
0.7	folA	B2T1	Well.143	0.0279591341628743	0.99987761443925	24.7914394101784	0.842637892413614	15				NA	0.02	0.1	1
0.7	folA	B2T2	Well.144	0.0287232034535166	0.999403156133719	24.1319594341795	0.865665563191048	14				NA	0.02	0.1	1
0.7	folA	B3T1	Well.145	0.0295564980259683	0.999439640628049	23.451600387534	0.890779559146716	14				NA	0.02	0.1	1
0.7	folA	B3T2	Well.146	0.0295901748402555	0.999484750847201	23.4249099338529	0.89179451760891	14				NA	0.02	0.1	1
0.7	folA	B4T1	Well.147	0.0274592211058266	0.999816678200556	25.2427837588178	0.827571414234183	15				NA	0.02	0.1	1
0.7	folA	B4T2	Well.148	0.0270722001190563	0.999505784688954	25.6036516246064	0.815907299504728	16				NA	0.02	0.1	1
0.7	folA	B5T1	Well.149	0.0265830355697639	0.999183977786825	26.0747941573815	0.801164761969125	15				NA	0.02	0.1	1
0.7	folA	B5T2	Well.150	0.0253273482010005	0.998176681078518	27.3675386408027	0.763320608720982	16	25.890592186191	0.812029846491981	0.0668304058223185	NA	0.02	0.1	1
0.5	folA	B1T1	Well.151	0.0279032092659398	0.998233019681435	24.841127554673	0.840952416854472	15				NA	0.02	0.1	1
0.5	folA	B1T2	Well.152	0.0285975751573871	0.999684205705842	24.2379704134075	0.861879352857733	14				NA	0.02	0.1	1
0.5	folA	B2T1	Well.153	0.0306749414500411	0.99952626362446	22.5965282342541	0.924487427357315	14				NA	0.02	0.1	1
0.5	folA	B2T2	Well.154	0.030803891216653	0.999564162895826	22.5019357354834	0.928373740822247	13				NA	0.02	0.1	1
0.5	folA	B3T1	Well.155	0.0298496396040453	0.999046314038695	23.2212914378373	0.899614317765873	14				NA	0.02	0.1	1
0.5	folA	B3T2	Well.156	0.0303639276473828	0.999689667875271	22.8279815644894	0.915114032113497	13				NA	0.02	0.1	1
0.5	folA	B4T1	Well.157	0.029033559031774	0.999264036612854	23.8739997325637	0.875019120738223	14				NA	0.02	0.1	1
0.5	folA	B4T2	Well.158	0.028771190756905	0.999580319768281	24.0917098779998	0.867111813992461	14				NA	0.02	0.1	1
0.5	folA	B5T1	Well.159	0.0290446821582149	0.99943231882989	23.8648568018121	0.875354351713784	14				NA	0.02	0.1	1
0.5	folA	B5T2	Well.160	0.0263045556051419	0.999189676217756	26.3508416931572	0.792771877944121	15	23.8408243045677	0.878067845215972	0.0415984079691968	NA	0.02	0.1	1
0.4	folA	B1T1	Well.161	0.0304775583028189	0.999663997350108	22.7428711208744	0.918538655188462	14				NA	0.02	0.1	1
0.4	folA	B1T2	Well.162	0.0290668783968516	0.999257376207561	23.8466329647226	0.876023306325732	14				NA	0.02	0.1	1
0.4	folA	B2T1	Well.163	0.0298532313007721	0.999630042303379	23.2184976418958	0.899722565029269	14				NA	0.02	0.1	1
0.4	folA	B2T2	Well.164	0.0304753477762988	0.999553896302906	22.7445207729186	0.9184720339048	13				NA	0.02	0.1	1
0.4	folA	B3T1	Well.165	0.0289580828907252	0.999792176448514	23.9362247554705	0.872744405933024	14				NA	0.02	0.1	1
0.4	folA	B3T2	Well.166	0.0277040418955312	0.999550056497514	25.0197131225012	0.834949871415797	15				NA	0.02	0.1	1
0.4	folA	B4T1	Well.167	0.029187230124317	0.999764127275047	23.748302857367	0.879650490393341	14				NA	0.02	0.1	1
0.4	folA	B4T2	Well.168	0.0297893334054174	0.999636187185176	23.2683011441233	0.897796797673326	13				NA	0.02	0.1	1
0.4	folA	B5T1	Well.169	0.0247743546210273	0.997563703860539	27.9784152266729	0.746654379286537	16				NA	0.02	0.1	1
0.4	folA	B5T2	Well.170	0.0255296969512291	0.997927448769414	27.150623130549	0.769419035211296	16	24.3654102737095	0.861397154036158	0.0599237204499218	NA	0.02	0.1	1
0.25	folA	B1T1	Well.171	0.0237059504832241	0.997697280195592	29.2393751961333	0.714454604941596	17				NA	0.02	0.1	1
0.25	folA	B1T2	Well.172	0.025013941465077	0.998913375114136	27.7104342603375	0.75387509478309	17				NA	0.02	0.1	1
0.25	folA	B2T1	Well.173	0.0292023206586176	0.999668857486736	23.736030730674	0.880105291888425	14				NA	0.02	0.1	1
0.25	folA	B2T2	Well.174	0.0291998616120988	0.999733546766984	23.7380296443851	0.880031180660092	14				NA	0.02	0.1	1
0.25	folA	B3T1	Well.175	0.0302375689532509	0.999608963975922	22.9233765992098	0.91130580890132	13				NA	0.02	0.1	1
0.25	folA	B3T2	Well.176	0.0298541622309853	0.999547223462681	23.2177736289158	0.899750621587397	13				NA	0.02	0.1	1
0.25	folA	B4T1	Well.177	0.02979628626506	0.999818434370023	23.2628715670768	0.898006344326713	14				NA	0.02	0.1	1
0.25	folA	B4T2	Well.178	0.0298565929331572	0.999680358452282	23.2158834101319	0.899823878568221	14				NA	0.02	0.1	1
0.25	folA	B5T1	Well.179	0.0295249521230501	0.999457949384002	23.4766572244094	0.889828822511082	14				NA	0.02	0.1	1
0.25	folA	B5T2	Well.180	0.0287723430647562	0.999590870148737	24.090745025524	0.867146542473446	14	24.4611177286798	0.859432819064138	0.0678493959090798	NA	0.02	0.1	1
0	folA	B1T1	Well.181	0.0270617466093759	0.998667480272198	25.613541896065	0.815592249570991	15				NA	0.02	0.1	1
0	folA	B1T2	Well.182	0.0266299624164571	0.998021254324176	26.028845618332	0.802579052517781	15				NA	0.02	0.1	1
0	folA	B2T1	Well.183	0.0247846664737831	0.998561243978983	27.9667745899727	0.74696515993598	17				NA	0.02	0.1	1
0	folA	B2T2	Well.184	0.0282423312496643	0.999015239637025	24.5428457882061	0.851172941995632	15				NA	0.02	0.1	1
0	folA	B3T1	Well.185	0.0288959094878841	0.998904380182341	23.987726735183	0.870870611672121	15				NA	0.02	0.1	1
0	folA	B3T2	Well.186	0.0294084469574897	0.999686180690044	23.5696628782166	0.886317566883807	13				NA	0.02	0.1	1
0	folA	B4T1	Well.187	0.0238662986437485	0.997467344056488	29.0429274730252	0.719287209386697	18				NA	0.02	0.1	1
0	folA	B4T2	Well.188	0.0250111748940025	0.998340645058779	27.713499405666	0.753791715319125	17				NA	0.02	0.1	1
0	folA	B5T1	Well.189	0.0281033802898498	0.99960952011482	24.6641924711915	0.846985210600057	14				NA	0.02	0.1	1
0	folA	B5T2	Well.190	0.02774164415537	0.999293216480249	24.9858002891935	0.836083135729202	15	25.8115817145051	0.812964485361139	0.0564043772900715	NA	0.02	0.1	1

## Sheet: Raw data K56-75
Time	Blank	1	2	3	4	5	6	7	8	9	10	11	12	13	14	15	16	17	18	19	20	21	22	23	24	25	26	27	28	29	30	31	32	33	34	35	36	37	38	39	40	41	42	43	44	45	46	47	48
00:00:00	0	0.085	0.082	0.077	0.079	0.083	0.08	0.082	0.081	0.082	0.081	0.084	0.084	0.08	0.081	0.081	0.08	0.081	0.079	0.079	0.077	0.083	0.083	0.084	0.08	0.079	0.08	0.081	0.081	0.08	0.081	0.084	0.083	0.081	0.08	0.083	0.08	0.081	0.078	0.081	0.08	0.082	0.081	0.078	0.077	0.083	0.083	0.081	0.081
00:04:06	0	0.084	0.083	0.077	0.079	0.083	0.08	0.082	0.081	0.081	0.08	0.084	0.083	0.08	0.081	0.08	0.079	0.08	0.079	0.078	0.077	0.083	0.082	0.083	0.079	0.078	0.079	0.081	0.08	0.079	0.08	0.084	0.083	0.082	0.08	0.083	0.081	0.081	0.078	0.081	0.079	0.082	0.08	0.077	0.076	0.082	0.082	0.081	0.08
00:08:06	0	0.085	0.083	0.077	0.079	0.083	0.08	0.082	0.081	0.081	0.08	0.085	0.084	0.081	0.082	0.081	0.08	0.081	0.08	0.078	0.077	0.083	0.082	0.083	0.08	0.079	0.079	0.081	0.081	0.079	0.08	0.084	0.083	0.081	0.079	0.083	0.08	0.08	0.078	0.08	0.079	0.082	0.081	0.077	0.076	0.083	0.082	0.081	0.08
00:12:06	0	0.086	0.084	0.077	0.08	0.084	0.081	0.083	0.082	0.081	0.081	0.086	0.085	0.082	0.083	0.082	0.08	0.082	0.081	0.079	0.077	0.084	0.083	0.083	0.08	0.079	0.08	0.082	0.081	0.079	0.08	0.085	0.084	0.082	0.08	0.084	0.081	0.081	0.079	0.081	0.08	0.083	0.082	0.077	0.076	0.083	0.082	0.081	0.08
00:16:06	0	0.086	0.085	0.077	0.08	0.084	0.082	0.083	0.083	0.081	0.081	0.087	0.085	0.082	0.082	0.082	0.08	0.082	0.081	0.079	0.077	0.085	0.084	0.083	0.08	0.08	0.08	0.082	0.082	0.08	0.08	0.087	0.085	0.083	0.08	0.084	0.082	0.082	0.079	0.081	0.081	0.084	0.082	0.077	0.077	0.084	0.083	0.082	0.081
00:20:06	0	0.087	0.085	0.077	0.08	0.085	0.082	0.084	0.083	0.081	0.081	0.087	0.086	0.082	0.082	0.082	0.081	0.082	0.081	0.079	0.077	0.086	0.085	0.084	0.08	0.08	0.08	0.083	0.082	0.08	0.081	0.088	0.086	0.083	0.08	0.085	0.082	0.082	0.079	0.081	0.081	0.085	0.083	0.077	0.077	0.084	0.084	0.082	0.081
00:24:06	0	0.087	0.086	0.078	0.08	0.085	0.082	0.084	0.083	0.082	0.081	0.088	0.087	0.083	0.083	0.083	0.081	0.083	0.082	0.079	0.078	0.088	0.086	0.084	0.081	0.081	0.081	0.084	0.083	0.08	0.082	0.09	0.088	0.084	0.081	0.086	0.083	0.083	0.08	0.082	0.081	0.087	0.085	0.078	0.077	0.086	0.085	0.083	0.082
00:28:06	0	0.088	0.087	0.078	0.08	0.085	0.083	0.084	0.084	0.082	0.082	0.089	0.088	0.083	0.083	0.083	0.082	0.083	0.082	0.08	0.078	0.088	0.087	0.085	0.082	0.081	0.081	0.084	0.083	0.08	0.081	0.09	0.089	0.084	0.082	0.087	0.084	0.084	0.081	0.082	0.082	0.088	0.086	0.078	0.077	0.087	0.086	0.083	0.083
00:32:06	0	0.089	0.087	0.078	0.081	0.086	0.083	0.085	0.084	0.082	0.082	0.09	0.089	0.083	0.083	0.083	0.082	0.084	0.083	0.079	0.078	0.091	0.088	0.086	0.082	0.082	0.082	0.085	0.084	0.081	0.082	0.093	0.091	0.085	0.082	0.089	0.085	0.085	0.081	0.082	0.082	0.09	0.088	0.079	0.078	0.088	0.088	0.085	0.084
00:36:06	0	0.09	0.088	0.078	0.081	0.086	0.083	0.085	0.085	0.082	0.082	0.091	0.09	0.083	0.084	0.084	0.082	0.084	0.083	0.08	0.078	0.091	0.09	0.086	0.083	0.082	0.083	0.086	0.085	0.081	0.082	0.094	0.093	0.085	0.083	0.089	0.086	0.086	0.082	0.083	0.083	0.092	0.089	0.079	0.078	0.089	0.089	0.086	0.085
00:40:06	0	0.091	0.09	0.079	0.081	0.087	0.084	0.085	0.085	0.083	0.082	0.093	0.092	0.084	0.084	0.084	0.083	0.085	0.083	0.08	0.079	0.094	0.091	0.086	0.083	0.083	0.083	0.086	0.085	0.081	0.082	0.096	0.095	0.085	0.083	0.091	0.086	0.086	0.082	0.082	0.083	0.094	0.091	0.08	0.079	0.091	0.09	0.087	0.086
00:44:06	0	0.093	0.091	0.079	0.081	0.087	0.084	0.086	0.086	0.083	0.083	0.095	0.094	0.084	0.085	0.085	0.083	0.086	0.084	0.08	0.079	0.096	0.093	0.087	0.084	0.084	0.084	0.087	0.086	0.082	0.083	0.099	0.097	0.086	0.084	0.093	0.088	0.088	0.084	0.083	0.084	0.097	0.094	0.081	0.08	0.093	0.093	0.088	0.088
00:48:06	0	0.093	0.091	0.079	0.081	0.088	0.085	0.086	0.087	0.083	0.083	0.096	0.096	0.085	0.086	0.086	0.084	0.086	0.085	0.081	0.08	0.098	0.095	0.088	0.084	0.085	0.085	0.088	0.087	0.082	0.083	0.103	0.101	0.088	0.085	0.095	0.09	0.09	0.085	0.084	0.084	0.099	0.096	0.081	0.08	0.095	0.095	0.09	0.089
00:52:06	0	0.095	0.093	0.079	0.082	0.088	0.086	0.087	0.087	0.084	0.084	0.099	0.098	0.086	0.086	0.086	0.085	0.087	0.086	0.081	0.08	0.101	0.098	0.088	0.086	0.086	0.086	0.089	0.088	0.083	0.084	0.107	0.105	0.089	0.087	0.098	0.092	0.092	0.087	0.085	0.086	0.103	0.1	0.083	0.082	0.099	0.098	0.092	0.091
00:56:06	0	0.097	0.095	0.08	0.082	0.089	0.086	0.088	0.088	0.084	0.084	0.101	0.1	0.086	0.087	0.087	0.086	0.088	0.086	0.081	0.08	0.104	0.101	0.089	0.086	0.088	0.088	0.09	0.09	0.083	0.084	0.111	0.108	0.09	0.087	0.1	0.093	0.094	0.088	0.085	0.086	0.107	0.103	0.084	0.083	0.101	0.101	0.094	0.094
01:00:06	0	0.098	0.096	0.08	0.082	0.089	0.086	0.088	0.088	0.084	0.084	0.103	0.102	0.086	0.087	0.087	0.086	0.088	0.087	0.081	0.08	0.107	0.104	0.09	0.087	0.088	0.089	0.091	0.091	0.083	0.084	0.116	0.114	0.092	0.089	0.103	0.096	0.097	0.09	0.086	0.087	0.111	0.107	0.084	0.083	0.105	0.104	0.097	0.096
01:04:06	0	0.099	0.097	0.08	0.082	0.089	0.087	0.089	0.088	0.084	0.084	0.104	0.103	0.085	0.087	0.087	0.086	0.088	0.087	0.081	0.08	0.11	0.106	0.09	0.087	0.089	0.089	0.092	0.092	0.083	0.084	0.12	0.117	0.092	0.089	0.106	0.098	0.099	0.091	0.086	0.087	0.115	0.111	0.085	0.084	0.108	0.107	0.099	0.098
01:08:06	0	0.101	0.099	0.08	0.083	0.09	0.088	0.09	0.089	0.085	0.085	0.107	0.107	0.087	0.088	0.088	0.088	0.09	0.088	0.082	0.081	0.114	0.111	0.092	0.089	0.091	0.091	0.094	0.093	0.084	0.085	0.127	0.124	0.094	0.092	0.11	0.102	0.102	0.094	0.087	0.088	0.121	0.117	0.087	0.086	0.113	0.112	0.103	0.102
01:12:06	0	0.103	0.101	0.08	0.083	0.091	0.089	0.09	0.09	0.085	0.085	0.112	0.111	0.089	0.089	0.09	0.089	0.092	0.09	0.082	0.081	0.119	0.116	0.093	0.09	0.093	0.093	0.096	0.096	0.085	0.086	0.135	0.132	0.098	0.095	0.115	0.106	0.106	0.097	0.089	0.09	0.129	0.124	0.089	0.088	0.119	0.118	0.107	0.106
01:16:06	0	0.106	0.103	0.081	0.083	0.092	0.09	0.091	0.091	0.085	0.086	0.115	0.114	0.09	0.09	0.091	0.09	0.093	0.091	0.083	0.082	0.124	0.121	0.095	0.092	0.095	0.096	0.098	0.097	0.085	0.087	0.143	0.141	0.1	0.097	0.12	0.11	0.11	0.1	0.09	0.091	0.137	0.132	0.092	0.091	0.124	0.124	0.111	0.11
01:20:06	0	0.107	0.105	0.081	0.084	0.093	0.09	0.092	0.093	0.086	0.086	0.118	0.117	0.091	0.091	0.093	0.092	0.094	0.093	0.083	0.083	0.13	0.126	0.097	0.093	0.097	0.097	0.1	0.099	0.086	0.088	0.152	0.149	0.103	0.1	0.126	0.115	0.115	0.104	0.092	0.093	0.145	0.14	0.094	0.093	0.132	0.131	0.116	0.115
01:24:06	0	0.11	0.108	0.082	0.085	0.095	0.092	0.093	0.093	0.087	0.086	0.122	0.121	0.092	0.092	0.094	0.093	0.096	0.094	0.084	0.082	0.135	0.131	0.098	0.095	0.1	0.1	0.103	0.102	0.087	0.088	0.161	0.157	0.106	0.103	0.133	0.12	0.12	0.108	0.093	0.095	0.154	0.148	0.097	0.096	0.139	0.138	0.121	0.121
01:28:06	0	0.112	0.11	0.082	0.085	0.096	0.093	0.094	0.094	0.087	0.087	0.125	0.124	0.093	0.093	0.095	0.095	0.097	0.095	0.084	0.083	0.141	0.137	0.1	0.097	0.102	0.102	0.105	0.105	0.088	0.089	0.171	0.167	0.109	0.107	0.141	0.125	0.127	0.112	0.095	0.096	0.164	0.158	0.1	0.099	0.148	0.147	0.128	0.128
01:32:06	0	0.115	0.113	0.083	0.085	0.097	0.094	0.095	0.095	0.087	0.087	0.13	0.129	0.094	0.095	0.097	0.096	0.099	0.097	0.085	0.084	0.148	0.144	0.103	0.099	0.105	0.105	0.108	0.107	0.088	0.09	0.184	0.179	0.114	0.111	0.15	0.133	0.134	0.118	0.097	0.099	0.176	0.169	0.104	0.103	0.156	0.155	0.135	0.136
01:36:06	0	0.117	0.115	0.083	0.086	0.098	0.095	0.097	0.097	0.088	0.088	0.134	0.133	0.096	0.096	0.099	0.098	0.101	0.099	0.085	0.084	0.156	0.151	0.105	0.101	0.108	0.108	0.11	0.11	0.09	0.091	0.197	0.19	0.118	0.116	0.157	0.141	0.142	0.123	0.1	0.101	0.189	0.18	0.108	0.107	0.165	0.164	0.143	0.144
01:40:06	0	0.119	0.117	0.084	0.086	0.099	0.097	0.098	0.098	0.089	0.088	0.137	0.136	0.097	0.097	0.1	0.099	0.102	0.1	0.085	0.084	0.162	0.158	0.107	0.104	0.111	0.111	0.113	0.113	0.09	0.092	0.209	0.202	0.123	0.12	0.165	0.148	0.15	0.13	0.102	0.104	0.202	0.193	0.113	0.111	0.176	0.174	0.152	0.152
01:44:06	0	0.121	0.119	0.084	0.087	0.1	0.098	0.1	0.1	0.089	0.089	0.14	0.139	0.098	0.099	0.102	0.101	0.104	0.102	0.086	0.086	0.169	0.165	0.11	0.106	0.114	0.115	0.117	0.117	0.092	0.094	0.224	0.217	0.129	0.126	0.176	0.157	0.158	0.138	0.105	0.107	0.217	0.207	0.118	0.117	0.187	0.185	0.16	0.161
01:48:06	0	0.124	0.122	0.085	0.088	0.102	0.099	0.101	0.101	0.09	0.09	0.144	0.143	0.1	0.101	0.104	0.104	0.106	0.104	0.087	0.087	0.176	0.171	0.113	0.109	0.117	0.118	0.12	0.119	0.093	0.095	0.237	0.23	0.135	0.132	0.185	0.165	0.166	0.145	0.108	0.111	0.232	0.222	0.124	0.123	0.199	0.197	0.169	0.17
01:52:06	0	0.124	0.123	0.085	0.088	0.103	0.101	0.102	0.102	0.09	0.09	0.147	0.147	0.102	0.102	0.106	0.105	0.108	0.106	0.088	0.088	0.182	0.177	0.117	0.112	0.121	0.122	0.124	0.123	0.094	0.096	0.251	0.243	0.142	0.139	0.197	0.174	0.175	0.153	0.112	0.114	0.246	0.235	0.13	0.129	0.212	0.21	0.179	0.18
01:56:06	0	0.126	0.124	0.086	0.089	0.105	0.102	0.104	0.103	0.091	0.091	0.149	0.149	0.104	0.104	0.108	0.108	0.11	0.109	0.089	0.088	0.188	0.183	0.119	0.115	0.124	0.125	0.127	0.126	0.096	0.097	0.263	0.256	0.149	0.146	0.208	0.183	0.185	0.16	0.116	0.118	0.26	0.249	0.138	0.136	0.226	0.223	0.191	0.191
02:00:06	0	0.127	0.125	0.087	0.09	0.106	0.103	0.105	0.104	0.092	0.092	0.153	0.151	0.105	0.106	0.11	0.11	0.113	0.11	0.09	0.088	0.195	0.189	0.122	0.118	0.128	0.129	0.13	0.13	0.098	0.099	0.275	0.268	0.157	0.154	0.22	0.195	0.195	0.169	0.119	0.122	0.272	0.261	0.145	0.143	0.238	0.235	0.202	0.202
02:04:06	0	0.128	0.125	0.088	0.09	0.108	0.105	0.106	0.106	0.093	0.092	0.154	0.153	0.107	0.108	0.112	0.112	0.115	0.112	0.09	0.089	0.201	0.195	0.126	0.121	0.132	0.132	0.134	0.134	0.1	0.101	0.285	0.277	0.164	0.161	0.232	0.205	0.206	0.177	0.123	0.126	0.284	0.273	0.153	0.151	0.251	0.248	0.214	0.215
02:08:06	0	0.129	0.127	0.089	0.091	0.109	0.106	0.108	0.107	0.093	0.093	0.157	0.156	0.109	0.109	0.114	0.114	0.116	0.114	0.092	0.091	0.208	0.202	0.128	0.124	0.135	0.136	0.137	0.136	0.101	0.103	0.298	0.288	0.171	0.168	0.244	0.217	0.218	0.187	0.128	0.131	0.296	0.284	0.161	0.159	0.263	0.26	0.227	0.227
02:12:06	0	0.131	0.128	0.09	0.092	0.11	0.108	0.109	0.109	0.094	0.094	0.16	0.158	0.11	0.111	0.117	0.116	0.119	0.116	0.092	0.092	0.216	0.208	0.132	0.128	0.139	0.139	0.14	0.14	0.103	0.104	0.31	0.301	0.18	0.176	0.257	0.228	0.23	0.198	0.133	0.137	0.308	0.297	0.169	0.167	0.275	0.272	0.239	0.24
02:16:06	0	0.131	0.129	0.091	0.094	0.112	0.109	0.11	0.111	0.095	0.095	0.162	0.16	0.113	0.113	0.118	0.118	0.12	0.118	0.094	0.092	0.221	0.214	0.135	0.131	0.142	0.143	0.144	0.143	0.105	0.107	0.322	0.312	0.189	0.184	0.267	0.24	0.242	0.208	0.137	0.142	0.32	0.308	0.179	0.176	0.285	0.282	0.251	0.252
02:20:06	0	0.132	0.13	0.091	0.094	0.113	0.11	0.111	0.111	0.096	0.096	0.164	0.161	0.114	0.115	0.12	0.12	0.122	0.12	0.095	0.093	0.229	0.222	0.138	0.134	0.146	0.146	0.147	0.147	0.107	0.109	0.335	0.323	0.197	0.194	0.277	0.251	0.254	0.22	0.142	0.148	0.334	0.321	0.19	0.186	0.297	0.294	0.264	0.265
02:24:06	0	0.132	0.13	0.092	0.095	0.114	0.111	0.112	0.111	0.096	0.097	0.166	0.163	0.115	0.116	0.122	0.121	0.123	0.121	0.095	0.094	0.235	0.227	0.141	0.137	0.149	0.15	0.15	0.15	0.109	0.111	0.348	0.336	0.208	0.203	0.289	0.263	0.266	0.232	0.149	0.154	0.348	0.335	0.201	0.197	0.309	0.305	0.275	0.277
02:28:06	0	0.134	0.132	0.093	0.096	0.115	0.112	0.113	0.112	0.097	0.098	0.169	0.166	0.118	0.118	0.124	0.123	0.125	0.123	0.097	0.096	0.243	0.234	0.144	0.139	0.153	0.153	0.153	0.152	0.111	0.112	0.361	0.348	0.219	0.214	0.301	0.274	0.277	0.244	0.155	0.161	0.36	0.348	0.213	0.209	0.32	0.316	0.286	0.287
02:32:06	0	0.135	0.132	0.094	0.096	0.115	0.113	0.114	0.113	0.098	0.098	0.169	0.167	0.118	0.119	0.125	0.124	0.126	0.124	0.098	0.096	0.25	0.241	0.147	0.143	0.157	0.157	0.157	0.156	0.113	0.115	0.374	0.36	0.23	0.225	0.311	0.285	0.288	0.257	0.162	0.169	0.374	0.361	0.226	0.221	0.332	0.328	0.297	0.299
02:36:06	0	0.135	0.133	0.095	0.098	0.116	0.113	0.114	0.115	0.099	0.099	0.171	0.168	0.12	0.121	0.126	0.126	0.128	0.126	0.099	0.097	0.258	0.247	0.151	0.146	0.159	0.16	0.159	0.158	0.115	0.116	0.385	0.369	0.241	0.237	0.321	0.295	0.298	0.269	0.169	0.177	0.386	0.372	0.238	0.233	0.343	0.339	0.308	0.309
02:40:06	0	0.136	0.134	0.096	0.098	0.117	0.114	0.115	0.114	0.1	0.1	0.173	0.17	0.121	0.122	0.128	0.128	0.129	0.127	0.1	0.099	0.265	0.254	0.153	0.149	0.163	0.163	0.162	0.161	0.117	0.119	0.395	0.379	0.253	0.247	0.332	0.306	0.308	0.28	0.177	0.185	0.397	0.383	0.251	0.245	0.354	0.35	0.319	0.321
02:44:06	0	0.135	0.133	0.096	0.099	0.117	0.114	0.115	0.115	0.1	0.1	0.174	0.17	0.122	0.123	0.129	0.129	0.13	0.128	0.101	0.099	0.273	0.263	0.157	0.151	0.166	0.166	0.165	0.164	0.119	0.12	0.405	0.389	0.264	0.259	0.343	0.316	0.319	0.291	0.184	0.193	0.409	0.393	0.264	0.258	0.365	0.36	0.33	0.333
02:48:06	0	0.136	0.134	0.097	0.1	0.117	0.114	0.115	0.115	0.101	0.101	0.175	0.172	0.123	0.124	0.131	0.13	0.131	0.129	0.102	0.101	0.281	0.27	0.159	0.155	0.17	0.171	0.168	0.167	0.121	0.123	0.416	0.399	0.277	0.271	0.354	0.328	0.331	0.303	0.194	0.203	0.42	0.403	0.275	0.27	0.374	0.37	0.341	0.344
02:52:06	0	0.137	0.134	0.098	0.101	0.118	0.115	0.116	0.115	0.101	0.101	0.177	0.173	0.124	0.125	0.132	0.131	0.132	0.13	0.103	0.102	0.291	0.278	0.162	0.158	0.173	0.174	0.171	0.17	0.123	0.125	0.422	0.406	0.288	0.281	0.365	0.339	0.342	0.313	0.202	0.211	0.429	0.414	0.287	0.281	0.385	0.38	0.353	0.355
02:56:06	0	0.137	0.135	0.098	0.101	0.119	0.116	0.116	0.115	0.102	0.102	0.178	0.173	0.125	0.126	0.134	0.133	0.134	0.131	0.104	0.102	0.298	0.285	0.164	0.16	0.176	0.177	0.173	0.173	0.125	0.128	0.427	0.411	0.297	0.291	0.374	0.349	0.353	0.325	0.211	0.222	0.437	0.422	0.299	0.292	0.393	0.389	0.362	0.365
03:00:06	0	0.139	0.136	0.099	0.102	0.119	0.116	0.117	0.116	0.103	0.103	0.181	0.176	0.127	0.129	0.136	0.135	0.135	0.133	0.105	0.103	0.305	0.293	0.168	0.164	0.18	0.181	0.177	0.176	0.128	0.129	0.433	0.418	0.31	0.304	0.383	0.36	0.364	0.337	0.221	0.232	0.444	0.429	0.31	0.303	0.401	0.397	0.373	0.376
03:04:06	0	0.139	0.136	0.099	0.102	0.119	0.116	0.117	0.117	0.103	0.103	0.182	0.177	0.129	0.13	0.137	0.136	0.136	0.134	0.106	0.105	0.311	0.299	0.171	0.166	0.184	0.185	0.18	0.179	0.13	0.132	0.434	0.42	0.321	0.314	0.39	0.369	0.373	0.349	0.232	0.244	0.448	0.433	0.322	0.314	0.406	0.404	0.382	0.385
03:08:06	0	0.138	0.136	0.1	0.102	0.119	0.116	0.117	0.116	0.103	0.103	0.182	0.177	0.129	0.13	0.137	0.136	0.137	0.135	0.106	0.105	0.314	0.303	0.173	0.167	0.187	0.188	0.182	0.182	0.131	0.133	0.434	0.42	0.329	0.323	0.392	0.374	0.378	0.358	0.241	0.255	0.45	0.436	0.333	0.324	0.408	0.407	0.388	0.392
03:12:06	0	0.138	0.136	0.1	0.103	0.119	0.117	0.117	0.117	0.104	0.104	0.184	0.178	0.13	0.13	0.138	0.137	0.138	0.135	0.108	0.106	0.316	0.306	0.175	0.171	0.191	0.192	0.186	0.186	0.132	0.136	0.436	0.423	0.342	0.335	0.398	0.383	0.387	0.369	0.254	0.267	0.452	0.44	0.346	0.337	0.412	0.411	0.397	0.401
03:16:06	0	0.14	0.137	0.101	0.104	0.12	0.117	0.117	0.117	0.104	0.104	0.185	0.179	0.132	0.133	0.14	0.139	0.14	0.138	0.109	0.108	0.317	0.307	0.179	0.174	0.196	0.196	0.189	0.189	0.137	0.139	0.436	0.423	0.351	0.345	0.401	0.388	0.393	0.378	0.267	0.28	0.454	0.44	0.357	0.349	0.415	0.413	0.403	0.407
03:20:06	0	0.139	0.137	0.101	0.104	0.12	0.117	0.118	0.118	0.104	0.105	0.184	0.179	0.132	0.133	0.14	0.139	0.14	0.137	0.11	0.107	0.321	0.31	0.181	0.175	0.197	0.199	0.191	0.191	0.138	0.141	0.437	0.423	0.361	0.353	0.402	0.392	0.397	0.386	0.277	0.29	0.454	0.442	0.368	0.358	0.416	0.415	0.406	0.411
03:24:06	0	0.14	0.137	0.101	0.104	0.12	0.117	0.117	0.118	0.104	0.104	0.185	0.179	0.133	0.134	0.141	0.14	0.14	0.139	0.11	0.108	0.324	0.311	0.186	0.18	0.202	0.203	0.195	0.194	0.14	0.143	0.436	0.423	0.371	0.363	0.404	0.396	0.4	0.394	0.288	0.302	0.454	0.442	0.377	0.367	0.417	0.416	0.41	0.414
03:28:06	0	0.141	0.138	0.102	0.105	0.12	0.117	0.117	0.119	0.105	0.105	0.185	0.18	0.134	0.136	0.143	0.141	0.142	0.139	0.111	0.109	0.326	0.313	0.187	0.183	0.205	0.206	0.197	0.197	0.142	0.145	0.435	0.422	0.378	0.37	0.405	0.399	0.403	0.4	0.299	0.311	0.452	0.442	0.387	0.376	0.417	0.416	0.412	0.417
03:32:06	0	0.14	0.137	0.102	0.104	0.12	0.118	0.117	0.118	0.105	0.105	0.183	0.178	0.133	0.134	0.142	0.141	0.141	0.139	0.111	0.109	0.326	0.313	0.188	0.184	0.208	0.208	0.198	0.199	0.144	0.148	0.433	0.421	0.384	0.377	0.404	0.4	0.404	0.405	0.311	0.322	0.452	0.441	0.395	0.383	0.415	0.415	0.413	0.418
03:36:06	0	0.141	0.138	0.102	0.105	0.12	0.117	0.117	0.117	0.105	0.105	0.183	0.179	0.135	0.138	0.143	0.142	0.142	0.14	0.112	0.11	0.328	0.316	0.191	0.186	0.21	0.211	0.2	0.201	0.145	0.149	0.434	0.421	0.391	0.383	0.403	0.401	0.405	0.408	0.321	0.331	0.451	0.443	0.403	0.391	0.415	0.415	0.414	0.418
03:40:06	0	0.14	0.137	0.103	0.105	0.121	0.119	0.117	0.117	0.106	0.105	0.182	0.177	0.135	0.137	0.144	0.142	0.142	0.141	0.112	0.11	0.329	0.318	0.193	0.187	0.213	0.213	0.202	0.203	0.148	0.152	0.433	0.42	0.396	0.388	0.403	0.401	0.404	0.411	0.331	0.342	0.45	0.442	0.41	0.397	0.415	0.415	0.414	0.419
03:44:06	0	0.14	0.137	0.103	0.105	0.121	0.118	0.117	0.117	0.105	0.105	0.181	0.176	0.135	0.136	0.144	0.143	0.143	0.142	0.113	0.112	0.329	0.318	0.195	0.189	0.215	0.216	0.204	0.205	0.15	0.155	0.433	0.419	0.399	0.392	0.402	0.401	0.405	0.412	0.34	0.352	0.45	0.442	0.415	0.401	0.414	0.414	0.414	0.418
03:48:06	0	0.139	0.137	0.102	0.105	0.12	0.116	0.117	0.117	0.105	0.105	0.178	0.174	0.135	0.136	0.143	0.142	0.142	0.141	0.113	0.112	0.325	0.314	0.196	0.19	0.217	0.218	0.205	0.205	0.152	0.156	0.428	0.415	0.4	0.392	0.399	0.399	0.404	0.412	0.348	0.359	0.447	0.439	0.417	0.404	0.412	0.412	0.413	0.417
03:52:06	0	0.138	0.137	0.103	0.105	0.121	0.117	0.117	0.117	0.106	0.106	0.179	0.174	0.136	0.139	0.144	0.143	0.143	0.142	0.114	0.113	0.327	0.315	0.196	0.191	0.219	0.22	0.207	0.207	0.154	0.158	0.429	0.417	0.404	0.396	0.399	0.4	0.403	0.413	0.357	0.366	0.447	0.439	0.42	0.407	0.412	0.413	0.414	0.418
03:56:06	0	0.138	0.136	0.103	0.106	0.121	0.118	0.118	0.117	0.106	0.106	0.178	0.174	0.138	0.139	0.145	0.143	0.144	0.143	0.115	0.113	0.325	0.315	0.198	0.192	0.219	0.222	0.208	0.208	0.156	0.161	0.427	0.415	0.403	0.396	0.397	0.399	0.402	0.412	0.364	0.374	0.447	0.437	0.421	0.408	0.41	0.411	0.412	0.416
04:00:06	0	0.137	0.136	0.103	0.106	0.121	0.118	0.117	0.117	0.106	0.106	0.177	0.172	0.138	0.139	0.145	0.143	0.144	0.143	0.115	0.113	0.323	0.313	0.198	0.193	0.223	0.223	0.209	0.208	0.157	0.161	0.428	0.416	0.405	0.397	0.398	0.399	0.402	0.412	0.373	0.377	0.445	0.436	0.421	0.408	0.409	0.41	0.411	0.415
04:04:06	0	0.137	0.135	0.104	0.107	0.121	0.118	0.117	0.117	0.106	0.106	0.177	0.172	0.138	0.139	0.145	0.143	0.144	0.143	0.116	0.114	0.32	0.311	0.199	0.194	0.223	0.224	0.209	0.209	0.158	0.163	0.425	0.413	0.404	0.396	0.396	0.398	0.401	0.411	0.379	0.381	0.444	0.435	0.421	0.409	0.408	0.41	0.41	0.414
04:08:06	0	0.136	0.134	0.103	0.106	0.121	0.118	0.117	0.117	0.106	0.106	0.177	0.171	0.138	0.139	0.145	0.143	0.144	0.143	0.116	0.114	0.318	0.309	0.199	0.195	0.225	0.225	0.209	0.21	0.159	0.163	0.424	0.411	0.405	0.396	0.395	0.397	0.4	0.41	0.383	0.386	0.442	0.433	0.42	0.409	0.407	0.408	0.41	0.412
04:12:06	0	0.134	0.133	0.103	0.106	0.12	0.117	0.117	0.117	0.106	0.106	0.175	0.17	0.138	0.139	0.144	0.142	0.143	0.143	0.116	0.114	0.315	0.308	0.198	0.195	0.226	0.225	0.209	0.21	0.159	0.163	0.421	0.41	0.403	0.395	0.393	0.396	0.398	0.409	0.386	0.388	0.44	0.432	0.419	0.407	0.405	0.407	0.408	0.411
04:16:06	0	0.134	0.132	0.103	0.106	0.12	0.117	0.116	0.116	0.106	0.106	0.174	0.17	0.137	0.138	0.143	0.141	0.143	0.141	0.116	0.115	0.314	0.306	0.197	0.194	0.227	0.225	0.209	0.209	0.159	0.164	0.419	0.409	0.402	0.394	0.391	0.394	0.397	0.407	0.389	0.389	0.438	0.43	0.418	0.406	0.404	0.405	0.406	0.409
04:20:06	0	0.133	0.132	0.103	0.106	0.12	0.117	0.116	0.116	0.106	0.105	0.171	0.167	0.137	0.137	0.143	0.141	0.142	0.141	0.117	0.115	0.31	0.303	0.196	0.194	0.226	0.225	0.21	0.21	0.16	0.164	0.416	0.406	0.4	0.392	0.389	0.393	0.394	0.405	0.39	0.389	0.434	0.428	0.417	0.404	0.402	0.403	0.404	0.407
04:24:06	0	0.132	0.131	0.103	0.106	0.12	0.116	0.116	0.116	0.106	0.105	0.171	0.166	0.136	0.137	0.143	0.141	0.142	0.141	0.117	0.115	0.307	0.3	0.198	0.195	0.228	0.227	0.21	0.21	0.159	0.164	0.413	0.403	0.4	0.392	0.386	0.392	0.393	0.403	0.392	0.39	0.432	0.426	0.417	0.404	0.401	0.402	0.404	0.406
04:28:06	0	0.132	0.132	0.103	0.106	0.119	0.116	0.116	0.115	0.106	0.106	0.17	0.166	0.136	0.137	0.142	0.141	0.141	0.14	0.117	0.115	0.306	0.299	0.198	0.196	0.228	0.227	0.21	0.21	0.159	0.163	0.41	0.401	0.399	0.392	0.385	0.392	0.392	0.403	0.393	0.39	0.429	0.423	0.416	0.404	0.4	0.401	0.404	0.405
04:32:06	0	0.132	0.131	0.103	0.106	0.119	0.116	0.116	0.115	0.106	0.105	0.169	0.165	0.136	0.137	0.142	0.14	0.141	0.14	0.117	0.115	0.302	0.296	0.198	0.195	0.228	0.227	0.208	0.21	0.158	0.163	0.408	0.398	0.398	0.39	0.382	0.39	0.39	0.401	0.393	0.389	0.427	0.421	0.415	0.402	0.398	0.4	0.402	0.403
04:36:06	0	0.131	0.13	0.103	0.106	0.118	0.115	0.115	0.114	0.105	0.105	0.168	0.164	0.135	0.136	0.141	0.138	0.139	0.138	0.117	0.115	0.299	0.294	0.197	0.195	0.229	0.228	0.209	0.21	0.157	0.162	0.406	0.397	0.397	0.388	0.381	0.387	0.388	0.399	0.393	0.389	0.423	0.418	0.412	0.4	0.394	0.396	0.399	0.4
04:40:06	0	0.13	0.129	0.103	0.105	0.118	0.115	0.115	0.114	0.105	0.105	0.167	0.162	0.134	0.135	0.14	0.138	0.139	0.137	0.117	0.115	0.296	0.292	0.197	0.193	0.229	0.228	0.209	0.21	0.157	0.161	0.403	0.394	0.395	0.388	0.378	0.385	0.386	0.397	0.393	0.388	0.421	0.415	0.411	0.399	0.393	0.394	0.397	0.398
04:44:06	0	0.13	0.129	0.103	0.105	0.118	0.114	0.114	0.114	0.105	0.105	0.166	0.161	0.134	0.134	0.138	0.137	0.138	0.137	0.117	0.115	0.293	0.289	0.197	0.193	0.228	0.228	0.208	0.209	0.156	0.161	0.4	0.391	0.394	0.386	0.377	0.383	0.384	0.394	0.392	0.387	0.419	0.414	0.41	0.397	0.391	0.392	0.396	0.396
04:48:06	0	0.13	0.129	0.103	0.105	0.117	0.115	0.114	0.114	0.105	0.105	0.165	0.16	0.133	0.134	0.138	0.137	0.137	0.136	0.117	0.115	0.29	0.286	0.197	0.193	0.229	0.229	0.209	0.21	0.155	0.16	0.397	0.389	0.392	0.385	0.375	0.382	0.381	0.392	0.392	0.387	0.415	0.411	0.408	0.396	0.388	0.39	0.394	0.394
04:52:06	0	0.129	0.128	0.102	0.105	0.116	0.113	0.114	0.113	0.105	0.104	0.164	0.16	0.132	0.133	0.137	0.136	0.137	0.136	0.116	0.115	0.286	0.284	0.195	0.192	0.227	0.226	0.207	0.208	0.155	0.16	0.395	0.386	0.39	0.383	0.372	0.378	0.379	0.389	0.39	0.383	0.413	0.408	0.406	0.394	0.386	0.387	0.39	0.391
04:56:06	0	0.129	0.128	0.102	0.105	0.116	0.113	0.113	0.113	0.104	0.104	0.163	0.158	0.132	0.133	0.137	0.136	0.137	0.136	0.116	0.114	0.284	0.282	0.195	0.192	0.227	0.226	0.208	0.208	0.155	0.16	0.391	0.383	0.388	0.38	0.369	0.375	0.376	0.386	0.39	0.381	0.409	0.405	0.404	0.392	0.382	0.385	0.389	0.389
05:00:06	0	0.128	0.127	0.102	0.105	0.116	0.113	0.113	0.112	0.104	0.104	0.162	0.158	0.132	0.132	0.137	0.135	0.136	0.135	0.116	0.114	0.279	0.279	0.194	0.192	0.226	0.225	0.207	0.207	0.154	0.159	0.389	0.381	0.386	0.378	0.368	0.373	0.374	0.385	0.389	0.38	0.407	0.403	0.402	0.391	0.381	0.383	0.387	0.387
05:04:06	0	0.127	0.126	0.102	0.104	0.115	0.112	0.112	0.112	0.104	0.104	0.16	0.156	0.131	0.131	0.136	0.134	0.135	0.134	0.115	0.113	0.276	0.274	0.193	0.19	0.224	0.222	0.205	0.204	0.153	0.159	0.386	0.378	0.382	0.375	0.365	0.37	0.37	0.38	0.385	0.377	0.405	0.4	0.399	0.388	0.378	0.38	0.383	0.384
05:08:06	0	0.127	0.126	0.102	0.104	0.115	0.112	0.112	0.111	0.103	0.103	0.16	0.155	0.131	0.131	0.135	0.134	0.134	0.133	0.115	0.113	0.273	0.272	0.192	0.19	0.223	0.222	0.204	0.204	0.153	0.159	0.384	0.376	0.38	0.372	0.362	0.368	0.368	0.378	0.385	0.375	0.402	0.398	0.397	0.386	0.376	0.378	0.381	0.382
05:12:06	0	0.127	0.126	0.101	0.104	0.115	0.112	0.112	0.112	0.103	0.103	0.159	0.154	0.131	0.131	0.135	0.133	0.133	0.133	0.114	0.113	0.27	0.269	0.191	0.189	0.222	0.221	0.203	0.203	0.153	0.157	0.382	0.373	0.377	0.37	0.36	0.365	0.366	0.376	0.383	0.372	0.4	0.396	0.395	0.384	0.375	0.377	0.379	0.38
05:16:06	0	0.126	0.125	0.102	0.104	0.114	0.111	0.111	0.111	0.103	0.103	0.158	0.153	0.129	0.13	0.134	0.132	0.132	0.132	0.114	0.112	0.266	0.265	0.191	0.188	0.221	0.22	0.202	0.201	0.152	0.157	0.38	0.372	0.374	0.367	0.359	0.363	0.364	0.373	0.38	0.37	0.397	0.393	0.392	0.382	0.372	0.374	0.376	0.377
05:20:06	0	0.125	0.125	0.101	0.104	0.114	0.111	0.111	0.111	0.103	0.103	0.157	0.152	0.128	0.129	0.133	0.132	0.132	0.132	0.114	0.112	0.262	0.263	0.19	0.187	0.22	0.219	0.202	0.202	0.152	0.157	0.378	0.369	0.371	0.364	0.356	0.361	0.362	0.371	0.379	0.368	0.394	0.391	0.389	0.38	0.37	0.373	0.374	0.376
05:24:06	0	0.125	0.124	0.101	0.103	0.113	0.111	0.111	0.11	0.102	0.102	0.155	0.151	0.128	0.128	0.132	0.131	0.131	0.131	0.113	0.111	0.259	0.26	0.19	0.187	0.22	0.218	0.202	0.201	0.151	0.156	0.374	0.366	0.369	0.361	0.353	0.358	0.359	0.367	0.375	0.364	0.392	0.388	0.386	0.377	0.368	0.37	0.372	0.374
05:28:06	0	0.124	0.123	0.1	0.103	0.113	0.11	0.11	0.11	0.102	0.102	0.153	0.149	0.126	0.127	0.131	0.129	0.13	0.13	0.113	0.111	0.255	0.257	0.187	0.185	0.216	0.215	0.2	0.199	0.15	0.156	0.372	0.364	0.365	0.358	0.351	0.355	0.357	0.365	0.373	0.361	0.391	0.387	0.382	0.373	0.366	0.367	0.369	0.371
05:32:06	0	0.124	0.123	0.1	0.103	0.113	0.11	0.11	0.109	0.102	0.102	0.155	0.15	0.127	0.128	0.131	0.13	0.13	0.13	0.113	0.111	0.254	0.255	0.188	0.185	0.216	0.215	0.199	0.199	0.15	0.155	0.372	0.364	0.365	0.357	0.35	0.354	0.356	0.363	0.37	0.358	0.389	0.386	0.381	0.373	0.365	0.367	0.368	0.371
05:36:06	0	0.123	0.123	0.1	0.103	0.113	0.109	0.11	0.109	0.101	0.102	0.153	0.149	0.127	0.127	0.131	0.129	0.129	0.129	0.112	0.111	0.25	0.252	0.187	0.184	0.215	0.214	0.199	0.199	0.149	0.154	0.369	0.361	0.361	0.354	0.347	0.351	0.352	0.359	0.365	0.353	0.385	0.383	0.378	0.37	0.363	0.365	0.366	0.368
05:40:06	0	0.123	0.123	0.1	0.103	0.112	0.109	0.11	0.109	0.101	0.101	0.153	0.148	0.126	0.127	0.131	0.129	0.13	0.129	0.112	0.111	0.248	0.25	0.186	0.183	0.213	0.212	0.198	0.198	0.149	0.154	0.368	0.36	0.36	0.351	0.346	0.35	0.351	0.358	0.362	0.351	0.385	0.382	0.377	0.368	0.361	0.363	0.365	0.366
05:44:06	0	0.122	0.122	0.1	0.102	0.112	0.109	0.109	0.109	0.101	0.101	0.152	0.147	0.126	0.126	0.13	0.128	0.129	0.129	0.112	0.11	0.246	0.247	0.185	0.182	0.212	0.212	0.197	0.197	0.148	0.154	0.366	0.358	0.356	0.348	0.343	0.347	0.348	0.355	0.359	0.347	0.382	0.379	0.373	0.365	0.359	0.361	0.363	0.364
05:48:06	0	0.122	0.122	0.1	0.102	0.112	0.108	0.109	0.108	0.101	0.101	0.151	0.146	0.125	0.126	0.13	0.127	0.129	0.128	0.111	0.109	0.244	0.245	0.185	0.181	0.211	0.21	0.196	0.196	0.147	0.152	0.364	0.356	0.353	0.346	0.341	0.346	0.346	0.352	0.355	0.344	0.38	0.377	0.37	0.362	0.357	0.359	0.361	0.362
05:52:06	0	0.122	0.121	0.099	0.102	0.111	0.108	0.109	0.108	0.101	0.101	0.151	0.146	0.124	0.125	0.129	0.127	0.128	0.127	0.111	0.109	0.241	0.243	0.183	0.181	0.21	0.209	0.195	0.195	0.147	0.152	0.362	0.355	0.351	0.343	0.339	0.344	0.344	0.35	0.353	0.341	0.378	0.376	0.369	0.36	0.356	0.358	0.36	0.362
05:56:06	0	0.121	0.121	0.099	0.101	0.111	0.108	0.108	0.108	0.1	0.1	0.15	0.145	0.124	0.124	0.128	0.126	0.127	0.127	0.111	0.109	0.24	0.241	0.183	0.18	0.207	0.207	0.194	0.194	0.147	0.152	0.362	0.354	0.349	0.342	0.338	0.342	0.343	0.349	0.351	0.337	0.376	0.375	0.366	0.358	0.354	0.356	0.357	0.359
06:00:06	0	0.121	0.12	0.099	0.101	0.111	0.107	0.108	0.107	0.1	0.1	0.149	0.145	0.124	0.125	0.128	0.126	0.127	0.127	0.111	0.109	0.238	0.239	0.182	0.179	0.206	0.205	0.193	0.193	0.145	0.151	0.36	0.351	0.346	0.338	0.336	0.34	0.341	0.346	0.346	0.334	0.374	0.373	0.363	0.355	0.353	0.354	0.355	0.358
06:04:06	0	0.12	0.12	0.098	0.101	0.11	0.107	0.108	0.107	0.1	0.1	0.149	0.144	0.123	0.124	0.127	0.125	0.126	0.126	0.11	0.108	0.236	0.238	0.182	0.179	0.204	0.204	0.193	0.192	0.145	0.15	0.358	0.35	0.345	0.337	0.334	0.339	0.339	0.344	0.344	0.331	0.372	0.371	0.362	0.353	0.352	0.352	0.354	0.356
06:08:06	0	0.12	0.12	0.098	0.101	0.11	0.107	0.108	0.107	0.1	0.1	0.148	0.144	0.123	0.124	0.127	0.125	0.127	0.126	0.11	0.108	0.234	0.235	0.18	0.178	0.202	0.203	0.192	0.191	0.145	0.15	0.357	0.348	0.341	0.334	0.332	0.337	0.337	0.342	0.341	0.328	0.371	0.369	0.359	0.35	0.349	0.351	0.352	0.355
06:12:06	0	0.12	0.119	0.098	0.101	0.11	0.107	0.107	0.107	0.1	0.1	0.147	0.143	0.122	0.123	0.127	0.124	0.126	0.125	0.109	0.107	0.233	0.234	0.179	0.178	0.201	0.202	0.191	0.19	0.144	0.149	0.356	0.349	0.34	0.333	0.332	0.336	0.336	0.341	0.34	0.325	0.37	0.369	0.358	0.349	0.348	0.35	0.351	0.354
06:16:06	0	0.12	0.119	0.098	0.1	0.11	0.107	0.107	0.107	0.099	0.099	0.147	0.143	0.122	0.123	0.126	0.124	0.125	0.125	0.109	0.107	0.232	0.233	0.178	0.177	0.199	0.2	0.19	0.189	0.143	0.148	0.354	0.346	0.338	0.332	0.33	0.334	0.335	0.339	0.336	0.322	0.369	0.367	0.356	0.347	0.347	0.348	0.349	0.351
06:20:06	0	0.119	0.118	0.097	0.1	0.109	0.106	0.107	0.106	0.099	0.099	0.146	0.142	0.121	0.122	0.126	0.123	0.125	0.124	0.109	0.106	0.231	0.231	0.178	0.176	0.198	0.199	0.189	0.189	0.143	0.148	0.353	0.345	0.336	0.329	0.329	0.333	0.333	0.337	0.334	0.321	0.368	0.366	0.354	0.346	0.346	0.347	0.348	0.351
06:24:06	0	0.119	0.119	0.097	0.1	0.11	0.106	0.107	0.106	0.099	0.099	0.145	0.141	0.121	0.122	0.125	0.123	0.124	0.123	0.108	0.106	0.229	0.23	0.177	0.176	0.197	0.197	0.189	0.188	0.142	0.148	0.353	0.345	0.334	0.328	0.328	0.332	0.332	0.336	0.332	0.317	0.366	0.365	0.353	0.344	0.344	0.346	0.346	0.349
06:28:06	0	0.118	0.118	0.097	0.1	0.109	0.106	0.106	0.106	0.099	0.099	0.146	0.141	0.121	0.122	0.125	0.123	0.124	0.124	0.108	0.106	0.229	0.229	0.177	0.176	0.195	0.196	0.187	0.187	0.142	0.147	0.351	0.343	0.334	0.327	0.327	0.331	0.331	0.334	0.33	0.315	0.365	0.363	0.351	0.343	0.342	0.344	0.345	0.347
06:32:06	0	0.118	0.118	0.097	0.1	0.109	0.106	0.106	0.106	0.099	0.099	0.146	0.141	0.121	0.122	0.125	0.123	0.124	0.123	0.108	0.106	0.227	0.227	0.177	0.176	0.194	0.195	0.186	0.187	0.141	0.146	0.35	0.343	0.332	0.325	0.326	0.329	0.33	0.334	0.329	0.313	0.364	0.363	0.349	0.341	0.342	0.344	0.345	0.347
06:36:06	0	0.118	0.118	0.097	0.1	0.109	0.105	0.106	0.105	0.099	0.098	0.144	0.14	0.12	0.121	0.125	0.122	0.124	0.123	0.108	0.105	0.225	0.226	0.177	0.175	0.193	0.193	0.186	0.186	0.141	0.146	0.349	0.341	0.33	0.323	0.325	0.328	0.329	0.332	0.327	0.311	0.363	0.361	0.348	0.339	0.341	0.342	0.343	0.345
06:40:06	0	0.118	0.117	0.097	0.099	0.108	0.105	0.106	0.105	0.098	0.098	0.144	0.139	0.12	0.121	0.124	0.122	0.123	0.122	0.107	0.105	0.225	0.225	0.176	0.174	0.191	0.192	0.185	0.185	0.141	0.146	0.348	0.34	0.328	0.321	0.323	0.327	0.327	0.33	0.325	0.309	0.362	0.36	0.347	0.337	0.339	0.341	0.341	0.344
06:44:06	0	0.117	0.117	0.096	0.099	0.108	0.105	0.106	0.105	0.098	0.098	0.144	0.14	0.12	0.121	0.124	0.122	0.123	0.122	0.107	0.105	0.224	0.225	0.177	0.175	0.191	0.191	0.185	0.185	0.141	0.145	0.347	0.34	0.328	0.321	0.323	0.327	0.328	0.33	0.324	0.307	0.361	0.36	0.346	0.337	0.339	0.341	0.342	0.344
06:48:06	0	0.116	0.116	0.096	0.099	0.108	0.104	0.105	0.104	0.098	0.098	0.143	0.139	0.119	0.12	0.124	0.121	0.122	0.121	0.107	0.104	0.222	0.223	0.175	0.174	0.189	0.189	0.183	0.184	0.14	0.145	0.347	0.34	0.327	0.32	0.322	0.325	0.326	0.329	0.322	0.305	0.359	0.358	0.344	0.335	0.338	0.339	0.34	0.342
06:52:06	0	0.116	0.116	0.096	0.099	0.108	0.104	0.105	0.104	0.098	0.098	0.143	0.138	0.119	0.12	0.123	0.121	0.122	0.121	0.107	0.104	0.223	0.223	0.176	0.174	0.188	0.188	0.183	0.184	0.14	0.145	0.346	0.339	0.326	0.319	0.322	0.325	0.326	0.328	0.321	0.304	0.36	0.359	0.344	0.335	0.338	0.339	0.34	0.342
06:56:06	0	0.116	0.115	0.096	0.099	0.107	0.104	0.105	0.104	0.098	0.097	0.143	0.138	0.118	0.12	0.123	0.121	0.122	0.121	0.106	0.104	0.22	0.222	0.175	0.175	0.187	0.187	0.183	0.183	0.14	0.144	0.345	0.338	0.325	0.318	0.32	0.324	0.325	0.327	0.319	0.302	0.358	0.357	0.342	0.333	0.336	0.338	0.338	0.341
07:00:06	0	0.115	0.116	0.096	0.098	0.107	0.104	0.104	0.104	0.098	0.097	0.143	0.138	0.119	0.12	0.123	0.121	0.121	0.121	0.106	0.104	0.221	0.221	0.176	0.175	0.187	0.186	0.181	0.182	0.139	0.144	0.343	0.336	0.323	0.317	0.319	0.323	0.324	0.326	0.318	0.3	0.358	0.357	0.341	0.333	0.336	0.337	0.338	0.34
07:04:06	0	0.115	0.115	0.096	0.098	0.107	0.104	0.104	0.104	0.097	0.097	0.143	0.137	0.118	0.119	0.122	0.12	0.121	0.12	0.106	0.103	0.22	0.22	0.176	0.174	0.185	0.185	0.181	0.181	0.138	0.143	0.343	0.335	0.322	0.315	0.319	0.322	0.323	0.325	0.316	0.298	0.356	0.355	0.34	0.331	0.335	0.336	0.337	0.339
07:08:06	0	0.115	0.115	0.096	0.098	0.107	0.103	0.104	0.104	0.097	0.097	0.142	0.137	0.118	0.119	0.122	0.12	0.121	0.12	0.106	0.103	0.219	0.219	0.177	0.175	0.184	0.184	0.18	0.181	0.138	0.143	0.342	0.335	0.321	0.314	0.318	0.322	0.323	0.324	0.314	0.296	0.356	0.354	0.339	0.33	0.334	0.335	0.336	0.338
07:12:06	0	0.115	0.114	0.095	0.098	0.107	0.103	0.104	0.103	0.097	0.097	0.141	0.137	0.118	0.119	0.122	0.12	0.121	0.12	0.106	0.103	0.218	0.218	0.176	0.176	0.183	0.183	0.179	0.181	0.138	0.142	0.341	0.335	0.321	0.314	0.317	0.321	0.322	0.324	0.313	0.295	0.355	0.354	0.338	0.328	0.333	0.334	0.335	0.338
07:16:06	0	0.114	0.114	0.095	0.098	0.106	0.103	0.104	0.103	0.097	0.097	0.141	0.136	0.117	0.118	0.121	0.118	0.12	0.119	0.105	0.102	0.217	0.217	0.177	0.176	0.182	0.182	0.179	0.18	0.137	0.142	0.341	0.334	0.32	0.313	0.317	0.321	0.321	0.323	0.313	0.294	0.355	0.353	0.337	0.328	0.333	0.334	0.335	0.337
07:20:06	0	0.113	0.114	0.095	0.098	0.106	0.103	0.103	0.103	0.097	0.096	0.141	0.136	0.117	0.118	0.121	0.119	0.12	0.119	0.105	0.102	0.217	0.217	0.178	0.177	0.181	0.181	0.178	0.179	0.137	0.141	0.34	0.334	0.32	0.313	0.317	0.32	0.321	0.323	0.311	0.292	0.354	0.353	0.337	0.327	0.332	0.333	0.334	0.336
07:24:06	0	0.113	0.114	0.095	0.097	0.106	0.102	0.104	0.103	0.097	0.096	0.141	0.136	0.117	0.118	0.121	0.118	0.119	0.119	0.105	0.102	0.216	0.216	0.179	0.178	0.18	0.18	0.178	0.179	0.137	0.141	0.339	0.333	0.318	0.311	0.316	0.319	0.32	0.322	0.31	0.292	0.354	0.352	0.336	0.327	0.331	0.332	0.334	0.336
07:28:06	0	0.113	0.113	0.094	0.097	0.106	0.102	0.103	0.102	0.096	0.096	0.141	0.136	0.117	0.118	0.12	0.118	0.119	0.119	0.105	0.102	0.215	0.215	0.179	0.18	0.179	0.179	0.177	0.178	0.137	0.141	0.338	0.332	0.317	0.31	0.314	0.318	0.319	0.321	0.309	0.289	0.353	0.352	0.336	0.326	0.331	0.332	0.334	0.335
07:32:06	0	0.112	0.113	0.095	0.097	0.106	0.102	0.103	0.103	0.096	0.096	0.141	0.135	0.117	0.118	0.12	0.118	0.119	0.119	0.104	0.101	0.215	0.214	0.181	0.181	0.178	0.178	0.177	0.177	0.136	0.14	0.338	0.331	0.317	0.309	0.314	0.318	0.319	0.321	0.308	0.289	0.353	0.352	0.335	0.326	0.331	0.332	0.333	0.335
07:36:06	0	0.112	0.113	0.094	0.097	0.105	0.102	0.103	0.102	0.096	0.096	0.141	0.135	0.116	0.117	0.12	0.117	0.119	0.118	0.104	0.101	0.214	0.214	0.182	0.183	0.178	0.177	0.177	0.177	0.136	0.139	0.337	0.331	0.317	0.31	0.314	0.318	0.319	0.321	0.307	0.288	0.352	0.351	0.334	0.325	0.33	0.331	0.333	0.334
07:40:06	0	0.112	0.113	0.094	0.097	0.105	0.102	0.103	0.102	0.096	0.096	0.141	0.135	0.117	0.118	0.12	0.117	0.118	0.118	0.104	0.101	0.214	0.213	0.184	0.185	0.177	0.177	0.176	0.177	0.136	0.14	0.337	0.332	0.317	0.31	0.314	0.318	0.318	0.32	0.307	0.287	0.352	0.35	0.333	0.325	0.329	0.33	0.332	0.334
07:44:06	0	0.112	0.112	0.094	0.097	0.105	0.102	0.102	0.102	0.096	0.096	0.142	0.135	0.117	0.117	0.12	0.117	0.119	0.119	0.104	0.101	0.213	0.213	0.185	0.187	0.177	0.176	0.176	0.176	0.136	0.139	0.337	0.331	0.316	0.309	0.313	0.317	0.317	0.32	0.305	0.285	0.351	0.349	0.333	0.325	0.329	0.33	0.332	0.334
07:48:06	0	0.111	0.112	0.094	0.097	0.105	0.101	0.102	0.102	0.095	0.095	0.142	0.135	0.116	0.117	0.12	0.116	0.118	0.118	0.104	0.101	0.214	0.213	0.188	0.19	0.176	0.176	0.176	0.176	0.136	0.139	0.336	0.33	0.316	0.308	0.313	0.317	0.317	0.32	0.305	0.284	0.351	0.349	0.333	0.325	0.329	0.329	0.332	0.334
07:52:06	0	0.112	0.112	0.094	0.097	0.105	0.101	0.102	0.102	0.096	0.095	0.143	0.135	0.117	0.117	0.12	0.117	0.118	0.118	0.104	0.101	0.213	0.213	0.19	0.192	0.176	0.175	0.175	0.175	0.136	0.139	0.336	0.331	0.317	0.308	0.313	0.318	0.318	0.32	0.304	0.284	0.351	0.35	0.333	0.325	0.329	0.33	0.332	0.334
07:56:06	0	0.111	0.112	0.094	0.096	0.105	0.101	0.102	0.101	0.095	0.095	0.144	0.135	0.116	0.117	0.119	0.116	0.117	0.118	0.104	0.1	0.212	0.212	0.192	0.195	0.175	0.174	0.175	0.175	0.135	0.138	0.336	0.331	0.316	0.308	0.312	0.317	0.317	0.32	0.304	0.283	0.352	0.35	0.333	0.325	0.329	0.33	0.333	0.334
08:00:06	0	0.11	0.111	0.094	0.096	0.105	0.101	0.102	0.101	0.095	0.095	0.145	0.135	0.117	0.117	0.119	0.116	0.118	0.118	0.103	0.1	0.212	0.212	0.195	0.198	0.175	0.173	0.174	0.174	0.135	0.138	0.335	0.33	0.316	0.308	0.312	0.317	0.316	0.32	0.303	0.282	0.351	0.35	0.332	0.324	0.328	0.329	0.332	0.333
08:04:06	0	0.11	0.111	0.094	0.096	0.104	0.101	0.102	0.101	0.095	0.095	0.145	0.134	0.116	0.117	0.119	0.115	0.117	0.118	0.103	0.1	0.212	0.211	0.198	0.201	0.174	0.173	0.173	0.174	0.135	0.138	0.335	0.33	0.316	0.308	0.311	0.317	0.316	0.32	0.303	0.281	0.352	0.35	0.333	0.325	0.328	0.329	0.333	0.334
08:08:06	0	0.11	0.111	0.094	0.096	0.104	0.101	0.102	0.101	0.095	0.095	0.147	0.135	0.117	0.117	0.119	0.115	0.117	0.118	0.103	0.1	0.213	0.211	0.201	0.205	0.174	0.172	0.174	0.174	0.135	0.139	0.334	0.33	0.316	0.307	0.311	0.317	0.316	0.32	0.303	0.281	0.352	0.35	0.333	0.326	0.328	0.329	0.333	0.334
08:12:06	0	0.11	0.111	0.093	0.096	0.104	0.1	0.102	0.101	0.095	0.095	0.148	0.135	0.117	0.117	0.119	0.115	0.117	0.118	0.103	0.099	0.212	0.211	0.205	0.208	0.174	0.172	0.174	0.174	0.136	0.138	0.335	0.331	0.317	0.308	0.311	0.317	0.317	0.32	0.303	0.28	0.353	0.351	0.334	0.327	0.328	0.328	0.334	0.335
08:16:06	0	0.109	0.11	0.093	0.096	0.104	0.1	0.101	0.101	0.095	0.095	0.15	0.135	0.118	0.117	0.119	0.114	0.117	0.119	0.103	0.099	0.213	0.211	0.208	0.212	0.174	0.171	0.173	0.174	0.135	0.138	0.334	0.33	0.317	0.307	0.311	0.318	0.316	0.321	0.302	0.28	0.353	0.351	0.334	0.326	0.329	0.329	0.334	0.335
08:20:06	0	0.109	0.11	0.093	0.096	0.104	0.1	0.101	0.1	0.095	0.095	0.152	0.136	0.119	0.118	0.12	0.114	0.117	0.119	0.103	0.099	0.211	0.21	0.212	0.216	0.174	0.171	0.173	0.173	0.136	0.138	0.334	0.331	0.319	0.308	0.311	0.318	0.316	0.322	0.303	0.279	0.353	0.352	0.335	0.327	0.328	0.328	0.335	0.335
08:24:06	0	0.11	0.11	0.094	0.096	0.104	0.1	0.101	0.101	0.095	0.095	0.154	0.136	0.119	0.118	0.12	0.114	0.117	0.119	0.103	0.099	0.213	0.211	0.216	0.221	0.174	0.171	0.173	0.173	0.136	0.138	0.335	0.332	0.321	0.309	0.312	0.32	0.318	0.323	0.303	0.28	0.356	0.354	0.336	0.329	0.33	0.33	0.337	0.337
08:28:06	0	0.108	0.11	0.093	0.095	0.103	0.1	0.101	0.1	0.095	0.094	0.156	0.137	0.12	0.118	0.121	0.114	0.118	0.12	0.102	0.099	0.213	0.21	0.219	0.224	0.173	0.17	0.172	0.173	0.136	0.138	0.334	0.332	0.32	0.308	0.311	0.319	0.317	0.323	0.303	0.278	0.355	0.354	0.337	0.33	0.33	0.329	0.337	0.338
08:32:06	0	0.108	0.11	0.093	0.095	0.103	0.1	0.101	0.1	0.094	0.094	0.159	0.138	0.121	0.118	0.121	0.114	0.117	0.12	0.102	0.099	0.214	0.211	0.223	0.229	0.174	0.169	0.173	0.173	0.136	0.138	0.334	0.333	0.322	0.309	0.311	0.32	0.318	0.325	0.304	0.279	0.356	0.355	0.338	0.331	0.331	0.33	0.339	0.339
08:36:06	0	0.108	0.11	0.093	0.095	0.103	0.1	0.101	0.1	0.094	0.094	0.161	0.139	0.121	0.119	0.121	0.114	0.118	0.121	0.102	0.099	0.214	0.21	0.226	0.232	0.174	0.169	0.172	0.172	0.137	0.139	0.334	0.334	0.323	0.31	0.311	0.321	0.318	0.326	0.304	0.279	0.358	0.357	0.339	0.333	0.331	0.33	0.341	0.34
08:40:06	0	0.108	0.109	0.093	0.095	0.103	0.099	0.101	0.1	0.094	0.094	0.164	0.14	0.122	0.119	0.122	0.114	0.118	0.121	0.102	0.098	0.215	0.211	0.231	0.237	0.174	0.169	0.173	0.172	0.137	0.139	0.335	0.335	0.325	0.31	0.311	0.323	0.318	0.327	0.306	0.279	0.36	0.358	0.341	0.335	0.332	0.331	0.343	0.342
08:44:06	0	0.108	0.109	0.092	0.095	0.103	0.099	0.1	0.099	0.094	0.094	0.167	0.14	0.123	0.119	0.122	0.113	0.118	0.122	0.102	0.098	0.216	0.211	0.236	0.243	0.175	0.168	0.173	0.172	0.138	0.139	0.336	0.336	0.327	0.311	0.312	0.324	0.319	0.329	0.306	0.279	0.362	0.36	0.343	0.337	0.333	0.331	0.344	0.343
08:48:06	0	0.107	0.109	0.092	0.095	0.103	0.099	0.1	0.099	0.094	0.094	0.172	0.141	0.124	0.12	0.123	0.113	0.118	0.123	0.102	0.098	0.217	0.211	0.24	0.248	0.175	0.168	0.173	0.173	0.139	0.14	0.336	0.338	0.33	0.314	0.313	0.326	0.321	0.332	0.309	0.28	0.363	0.362	0.345	0.34	0.335	0.332	0.347	0.346
08:52:06	0	0.107	0.109	0.092	0.095	0.103	0.099	0.1	0.099	0.094	0.094	0.176	0.143	0.125	0.121	0.124	0.113	0.119	0.124	0.102	0.098	0.218	0.212	0.245	0.255	0.176	0.168	0.173	0.173	0.14	0.141	0.337	0.339	0.332	0.315	0.313	0.327	0.321	0.333	0.31	0.279	0.365	0.364	0.347	0.342	0.336	0.333	0.349	0.347
08:56:06	0	0.107	0.109	0.092	0.095	0.103	0.099	0.1	0.099	0.094	0.094	0.18	0.144	0.126	0.121	0.125	0.113	0.119	0.125	0.102	0.098	0.22	0.213	0.25	0.26	0.177	0.168	0.172	0.172	0.141	0.141	0.337	0.341	0.334	0.315	0.314	0.329	0.322	0.336	0.313	0.28	0.368	0.368	0.35	0.345	0.338	0.334	0.352	0.35
09:00:06	0	0.107	0.108	0.092	0.094	0.102	0.098	0.1	0.099	0.094	0.094	0.185	0.146	0.127	0.121	0.126	0.112	0.119	0.126	0.102	0.097	0.221	0.214	0.257	0.267	0.178	0.168	0.173	0.173	0.142	0.142	0.34	0.344	0.339	0.319	0.316	0.332	0.325	0.34	0.316	0.281	0.371	0.371	0.354	0.349	0.34	0.336	0.355	0.353
09:04:06	0	0.107	0.108	0.092	0.094	0.102	0.098	0.1	0.099	0.093	0.093	0.19	0.148	0.129	0.122	0.127	0.113	0.12	0.127	0.102	0.098	0.224	0.215	0.263	0.274	0.18	0.168	0.173	0.173	0.144	0.143	0.34	0.346	0.342	0.32	0.316	0.335	0.325	0.342	0.319	0.281	0.374	0.373	0.356	0.352	0.342	0.337	0.358	0.355
09:08:06	0	0.106	0.108	0.092	0.094	0.102	0.098	0.1	0.099	0.093	0.093	0.195	0.15	0.131	0.123	0.128	0.113	0.121	0.128	0.102	0.098	0.226	0.215	0.27	0.281	0.181	0.168	0.174	0.174	0.145	0.144	0.341	0.349	0.345	0.323	0.317	0.337	0.327	0.345	0.321	0.282	0.377	0.376	0.36	0.355	0.344	0.339	0.362	0.358
09:12:06	0	0.106	0.108	0.092	0.094	0.102	0.098	0.1	0.099	0.093	0.093	0.201	0.152	0.133	0.123	0.13	0.112	0.122	0.129	0.102	0.097	0.228	0.216	0.276	0.289	0.183	0.168	0.174	0.174	0.147	0.145	0.343	0.351	0.349	0.326	0.319	0.34	0.329	0.348	0.324	0.284	0.381	0.381	0.364	0.359	0.347	0.341	0.366	0.362
09:16:06	0	0.106	0.108	0.092	0.094	0.102	0.098	0.1	0.099	0.093	0.093	0.208	0.155	0.136	0.124	0.132	0.113	0.123	0.131	0.102	0.097	0.231	0.218	0.284	0.297	0.184	0.168	0.174	0.174	0.149	0.147	0.346	0.356	0.354	0.329	0.321	0.344	0.331	0.352	0.329	0.286	0.385	0.387	0.369	0.364	0.35	0.343	0.37	0.366
09:20:06	0	0.106	0.107	0.092	0.094	0.102	0.098	0.099	0.098	0.093	0.093	0.213	0.157	0.137	0.125	0.133	0.112	0.123	0.132	0.101	0.097	0.233	0.219	0.292	0.305	0.187	0.169	0.174	0.175	0.152	0.147	0.346	0.357	0.358	0.331	0.322	0.347	0.333	0.356	0.332	0.287	0.389	0.391	0.371	0.368	0.352	0.345	0.374	0.369
09:24:06	0	0.106	0.108	0.092	0.094	0.101	0.098	0.099	0.098	0.093	0.093	0.22	0.16	0.141	0.127	0.135	0.112	0.125	0.135	0.101	0.097	0.234	0.221	0.3	0.314	0.19	0.169	0.175	0.175	0.155	0.15	0.349	0.361	0.362	0.334	0.324	0.351	0.336	0.36	0.337	0.289	0.393	0.397	0.376	0.373	0.356	0.347	0.379	0.373
09:28:06	0	0.105	0.107	0.091	0.094	0.101	0.098	0.099	0.098	0.093	0.093	0.225	0.164	0.145	0.128	0.138	0.112	0.126	0.137	0.101	0.097	0.24	0.223	0.309	0.322	0.193	0.17	0.176	0.176	0.158	0.152	0.352	0.367	0.369	0.339	0.328	0.356	0.34	0.365	0.343	0.292	0.4	0.403	0.383	0.38	0.36	0.351	0.384	0.378
09:32:06	0	0.105	0.107	0.091	0.094	0.101	0.097	0.099	0.098	0.093	0.093	0.231	0.167	0.148	0.129	0.141	0.112	0.128	0.14	0.101	0.097	0.244	0.225	0.317	0.328	0.196	0.17	0.177	0.177	0.161	0.154	0.354	0.371	0.375	0.342	0.33	0.361	0.343	0.37	0.347	0.294	0.405	0.409	0.388	0.386	0.363	0.354	0.39	0.383
09:36:06	0	0.105	0.107	0.091	0.093	0.101	0.097	0.099	0.098	0.093	0.092	0.237	0.171	0.152	0.13	0.144	0.112	0.129	0.143	0.101	0.097	0.248	0.228	0.324	0.336	0.2	0.17	0.177	0.178	0.164	0.156	0.358	0.375	0.381	0.347	0.333	0.366	0.346	0.375	0.352	0.297	0.41	0.415	0.394	0.393	0.367	0.357	0.396	0.388
09:40:06	0	0.105	0.107	0.091	0.094	0.101	0.097	0.099	0.098	0.092	0.092	0.243	0.174	0.157	0.132	0.146	0.112	0.13	0.146	0.101	0.096	0.252	0.23	0.332	0.343	0.203	0.171	0.178	0.179	0.168	0.159	0.361	0.381	0.387	0.352	0.335	0.371	0.35	0.381	0.359	0.3	0.417	0.425	0.401	0.4	0.371	0.361	0.402	0.393
09:44:06	0	0.105	0.107	0.091	0.094	0.101	0.097	0.099	0.098	0.093	0.092	0.249	0.179	0.162	0.133	0.15	0.112	0.131	0.149	0.101	0.096	0.258	0.234	0.34	0.352	0.208	0.172	0.179	0.18	0.172	0.162	0.365	0.386	0.395	0.357	0.339	0.378	0.354	0.388	0.366	0.304	0.424	0.434	0.409	0.408	0.376	0.365	0.41	0.401
09:48:06	0	0.105	0.107	0.091	0.093	0.101	0.097	0.098	0.098	0.092	0.092	0.256	0.184	0.167	0.135	0.154	0.111	0.133	0.154	0.1	0.096	0.263	0.236	0.348	0.36	0.213	0.173	0.18	0.181	0.177	0.165	0.369	0.392	0.401	0.362	0.342	0.383	0.358	0.395	0.373	0.308	0.43	0.44	0.416	0.415	0.381	0.369	0.416	0.406
09:52:06	0	0.104	0.106	0.091	0.093	0.1	0.097	0.098	0.098	0.092	0.092	0.262	0.189	0.173	0.137	0.159	0.112	0.136	0.158	0.1	0.096	0.269	0.241	0.354	0.367	0.218	0.174	0.18	0.183	0.182	0.169	0.374	0.399	0.41	0.368	0.346	0.391	0.362	0.403	0.38	0.312	0.437	0.449	0.423	0.423	0.387	0.373	0.423	0.413
09:56:06	0	0.104	0.106	0.091	0.093	0.101	0.097	0.098	0.097	0.092	0.092	0.269	0.194	0.18	0.139	0.164	0.112	0.138	0.163	0.101	0.096	0.277	0.245	0.363	0.374	0.223	0.176	0.181	0.184	0.186	0.172	0.379	0.406	0.418	0.376	0.351	0.397	0.367	0.411	0.387	0.318	0.444	0.456	0.431	0.432	0.394	0.378	0.43	0.42
10:00:06	0	0.104	0.106	0.091	0.093	0.1	0.096	0.098	0.097	0.092	0.092	0.274	0.199	0.187	0.141	0.17	0.112	0.141	0.168	0.1	0.096	0.284	0.249	0.369	0.381	0.229	0.177	0.182	0.186	0.192	0.176	0.385	0.413	0.428	0.383	0.356	0.405	0.373	0.419	0.396	0.324	0.453	0.464	0.439	0.44	0.401	0.384	0.438	0.427
10:04:06	0	0.103	0.106	0.09	0.093	0.1	0.096	0.098	0.097	0.092	0.092	0.281	0.205	0.194	0.144	0.176	0.113	0.144	0.174	0.101	0.096	0.29	0.254	0.375	0.386	0.235	0.179	0.184	0.188	0.198	0.181	0.391	0.42	0.435	0.389	0.36	0.411	0.378	0.426	0.404	0.329	0.46	0.47	0.447	0.448	0.408	0.389	0.445	0.434
10:08:06	0	0.103	0.105	0.09	0.093	0.1	0.096	0.098	0.097	0.092	0.092	0.287	0.211	0.202	0.147	0.181	0.113	0.148	0.18	0.1	0.096	0.298	0.26	0.383	0.391	0.242	0.181	0.185	0.19	0.204	0.187	0.397	0.427	0.444	0.397	0.366	0.418	0.385	0.433	0.413	0.335	0.468	0.477	0.457	0.458	0.416	0.396	0.452	0.441
10:12:06	0	0.103	0.106	0.091	0.093	0.1	0.096	0.098	0.097	0.092	0.091	0.293	0.217	0.21	0.151	0.188	0.113	0.152	0.186	0.1	0.096	0.307	0.266	0.389	0.396	0.249	0.183	0.187	0.192	0.211	0.192	0.403	0.435	0.453	0.405	0.371	0.426	0.391	0.44	0.421	0.343	0.476	0.486	0.466	0.467	0.423	0.403	0.461	0.449
10:16:06	0	0.103	0.106	0.091	0.093	0.1	0.096	0.098	0.097	0.092	0.091	0.299	0.223	0.216	0.154	0.194	0.113	0.156	0.192	0.1	0.095	0.316	0.271	0.397	0.401	0.256	0.186	0.188	0.194	0.218	0.197	0.411	0.445	0.463	0.414	0.378	0.435	0.399	0.448	0.432	0.35	0.485	0.494	0.475	0.476	0.432	0.412	0.47	0.456
10:20:06	0	0.103	0.106	0.09	0.093	0.1	0.096	0.097	0.097	0.092	0.091	0.304	0.23	0.221	0.158	0.2	0.113	0.16	0.197	0.1	0.095	0.325	0.278	0.4	0.403	0.262	0.188	0.19	0.197	0.223	0.203	0.418	0.453	0.472	0.421	0.384	0.443	0.406	0.455	0.441	0.357	0.492	0.501	0.482	0.483	0.439	0.42	0.479	0.464
10:24:06	0	0.103	0.105	0.09	0.093	0.1	0.096	0.098	0.097	0.092	0.091	0.309	0.235	0.227	0.162	0.206	0.114	0.165	0.202	0.1	0.095	0.333	0.284	0.405	0.406	0.268	0.191	0.191	0.199	0.23	0.209	0.424	0.461	0.48	0.431	0.391	0.451	0.413	0.463	0.451	0.365	0.501	0.51	0.492	0.492	0.449	0.427	0.489	0.474
10:28:06	0	0.103	0.105	0.09	0.092	0.1	0.095	0.097	0.097	0.092	0.091	0.314	0.241	0.233	0.166	0.21	0.114	0.17	0.208	0.1	0.095	0.342	0.291	0.409	0.408	0.276	0.195	0.193	0.202	0.236	0.215	0.431	0.47	0.489	0.439	0.398	0.461	0.42	0.472	0.459	0.373	0.508	0.517	0.501	0.501	0.456	0.434	0.498	0.482
10:32:06	0	0.103	0.105	0.091	0.093	0.1	0.096	0.097	0.096	0.092	0.091	0.317	0.247	0.24	0.171	0.215	0.115	0.176	0.215	0.1	0.095	0.353	0.299	0.412	0.411	0.285	0.199	0.195	0.205	0.242	0.221	0.439	0.48	0.498	0.449	0.406	0.47	0.426	0.481	0.468	0.382	0.517	0.526	0.509	0.51	0.464	0.441	0.507	0.491
10:36:06	0	0.103	0.105	0.09	0.093	0.1	0.096	0.097	0.096	0.091	0.091	0.323	0.253	0.248	0.175	0.221	0.115	0.182	0.222	0.1	0.095	0.363	0.308	0.415	0.412	0.294	0.203	0.197	0.209	0.249	0.228	0.447	0.49	0.508	0.459	0.413	0.48	0.435	0.492	0.478	0.391	0.524	0.535	0.519	0.52	0.474	0.449	0.516	0.503
10:40:06	0	0.102	0.105	0.09	0.092	0.099	0.095	0.097	0.096	0.091	0.091	0.326	0.259	0.256	0.18	0.228	0.116	0.188	0.23	0.1	0.095	0.372	0.316	0.416	0.414	0.305	0.207	0.199	0.212	0.255	0.234	0.455	0.499	0.517	0.468	0.422	0.49	0.442	0.5	0.488	0.4	0.532	0.545	0.526	0.528	0.483	0.457	0.522	0.512
10:44:06	0	0.102	0.104	0.09	0.092	0.099	0.095	0.097	0.096	0.091	0.091	0.33	0.264	0.263	0.186	0.235	0.116	0.195	0.237	0.1	0.095	0.38	0.325	0.417	0.413	0.313	0.212	0.201	0.217	0.262	0.239	0.463	0.506	0.524	0.476	0.429	0.498	0.45	0.507	0.496	0.408	0.539	0.553	0.534	0.536	0.491	0.465	0.529	0.519
10:48:06	0	0.102	0.104	0.09	0.092	0.099	0.095	0.097	0.096	0.091	0.091	0.334	0.27	0.271	0.191	0.243	0.117	0.201	0.244	0.1	0.095	0.39	0.334	0.418	0.412	0.323	0.217	0.203	0.22	0.269	0.244	0.473	0.517	0.532	0.485	0.438	0.507	0.459	0.516	0.503	0.418	0.547	0.562	0.542	0.543	0.5	0.475	0.536	0.526
10:52:06	0	0.102	0.104	0.09	0.092	0.099	0.095	0.097	0.096	0.091	0.091	0.337	0.276	0.278	0.196	0.251	0.118	0.206	0.252	0.099	0.095	0.399	0.341	0.419	0.414	0.335	0.222	0.206	0.225	0.276	0.25	0.479	0.523	0.54	0.495	0.446	0.513	0.467	0.523	0.509	0.425	0.555	0.57	0.549	0.55	0.507	0.484	0.543	0.533
10:56:06	0	0.102	0.104	0.09	0.092	0.099	0.095	0.096	0.096	0.091	0.091	0.339	0.281	0.285	0.202	0.259	0.118	0.212	0.26	0.099	0.094	0.407	0.351	0.419	0.413	0.344	0.227	0.208	0.23	0.284	0.255	0.489	0.531	0.546	0.504	0.456	0.522	0.477	0.53	0.515	0.434	0.562	0.577	0.555	0.556	0.515	0.491	0.551	0.54
11:00:06	0	0.102	0.104	0.09	0.092	0.099	0.095	0.097	0.096	0.091	0.091	0.342	0.286	0.292	0.207	0.267	0.12	0.218	0.268	0.1	0.095	0.416	0.361	0.419	0.413	0.355	0.234	0.21	0.235	0.291	0.261	0.498	0.54	0.552	0.513	0.466	0.531	0.489	0.538	0.522	0.444	0.572	0.587	0.562	0.562	0.524	0.501	0.558	0.548
11:04:06	0	0.101	0.104	0.089	0.092	0.099	0.095	0.096	0.095	0.09	0.09	0.345	0.292	0.297	0.212	0.274	0.12	0.225	0.274	0.099	0.094	0.424	0.37	0.419	0.412	0.363	0.239	0.213	0.24	0.298	0.266	0.504	0.547	0.557	0.521	0.473	0.536	0.495	0.542	0.526	0.452	0.577	0.592	0.567	0.567	0.531	0.507	0.562	0.551
11:08:06	0	0.101	0.103	0.089	0.091	0.098	0.094	0.096	0.095	0.09	0.09	0.347	0.297	0.304	0.218	0.282	0.122	0.233	0.283	0.099	0.095	0.432	0.379	0.42	0.412	0.374	0.246	0.216	0.246	0.306	0.273	0.513	0.554	0.562	0.529	0.482	0.542	0.504	0.547	0.53	0.46	0.585	0.6	0.572	0.572	0.539	0.517	0.568	0.558
11:12:06	0	0.101	0.103	0.089	0.091	0.098	0.094	0.096	0.095	0.09	0.09	0.348	0.302	0.309	0.224	0.289	0.123	0.241	0.29	0.099	0.094	0.441	0.389	0.418	0.411	0.382	0.253	0.218	0.251	0.313	0.277	0.522	0.562	0.567	0.537	0.491	0.55	0.513	0.554	0.534	0.469	0.592	0.606	0.576	0.577	0.547	0.525	0.572	0.563
11:16:06	0	0.1	0.103	0.089	0.091	0.098	0.094	0.096	0.095	0.09	0.09	0.35	0.308	0.315	0.229	0.297	0.124	0.248	0.296	0.099	0.094	0.448	0.399	0.418	0.409	0.39	0.26	0.22	0.256	0.319	0.281	0.531	0.569	0.57	0.543	0.5	0.556	0.52	0.557	0.538	0.476	0.598	0.613	0.581	0.581	0.554	0.531	0.575	0.567
11:20:06	0	0.101	0.103	0.089	0.091	0.098	0.094	0.096	0.095	0.09	0.09	0.351	0.312	0.321	0.237	0.305	0.127	0.257	0.303	0.099	0.095	0.454	0.409	0.416	0.408	0.398	0.268	0.224	0.262	0.327	0.287	0.539	0.574	0.573	0.549	0.508	0.562	0.528	0.562	0.542	0.484	0.604	0.619	0.585	0.585	0.561	0.539	0.581	0.573
11:24:06	0	0.1	0.103	0.089	0.091	0.098	0.094	0.096	0.095	0.09	0.09	0.353	0.317	0.325	0.244	0.312	0.128	0.265	0.31	0.099	0.094	0.459	0.417	0.417	0.408	0.407	0.275	0.228	0.269	0.334	0.293	0.547	0.58	0.578	0.555	0.517	0.567	0.536	0.567	0.547	0.493	0.611	0.626	0.589	0.59	0.568	0.547	0.585	0.577
11:28:06	0	0.101	0.103	0.089	0.091	0.098	0.094	0.095	0.095	0.09	0.09	0.354	0.323	0.33	0.25	0.319	0.129	0.272	0.316	0.099	0.094	0.464	0.426	0.416	0.407	0.412	0.282	0.231	0.277	0.338	0.298	0.555	0.586	0.581	0.561	0.525	0.571	0.541	0.571	0.551	0.5	0.617	0.631	0.593	0.594	0.574	0.555	0.588	0.58
11:32:06	0	0.1	0.103	0.089	0.091	0.098	0.094	0.095	0.095	0.09	0.09	0.353	0.325	0.332	0.256	0.325	0.131	0.278	0.322	0.099	0.094	0.468	0.433	0.414	0.404	0.418	0.29	0.234	0.282	0.343	0.302	0.562	0.59	0.585	0.565	0.532	0.575	0.549	0.573	0.555	0.506	0.621	0.638	0.596	0.597	0.579	0.562	0.591	0.583
11:36:06	0	0.1	0.103	0.089	0.091	0.098	0.093	0.095	0.095	0.09	0.09	0.353	0.33	0.335	0.263	0.33	0.133	0.285	0.328	0.099	0.094	0.471	0.439	0.413	0.403	0.424	0.299	0.238	0.288	0.348	0.308	0.568	0.594	0.586	0.568	0.539	0.579	0.554	0.577	0.558	0.514	0.627	0.642	0.598	0.6	0.584	0.567	0.593	0.587
11:40:06	0	0.1	0.103	0.089	0.091	0.098	0.094	0.095	0.095	0.09	0.09	0.352	0.333	0.339	0.27	0.336	0.136	0.292	0.334	0.099	0.094	0.475	0.446	0.412	0.402	0.429	0.309	0.242	0.295	0.353	0.311	0.576	0.599	0.591	0.574	0.547	0.583	0.56	0.581	0.562	0.518	0.631	0.648	0.602	0.604	0.59	0.575	0.597	0.59
11:44:06	0	0.1	0.102	0.088	0.091	0.097	0.093	0.095	0.095	0.09	0.089	0.352	0.336	0.339	0.275	0.34	0.137	0.296	0.338	0.099	0.094	0.477	0.45	0.408	0.398	0.43	0.317	0.245	0.303	0.357	0.314	0.582	0.601	0.592	0.576	0.551	0.584	0.563	0.581	0.564	0.522	0.636	0.652	0.603	0.603	0.591	0.578	0.597	0.589
11:48:06	0	0.1	0.103	0.089	0.091	0.097	0.093	0.095	0.095	0.09	0.09	0.353	0.341	0.342	0.282	0.347	0.14	0.303	0.344	0.099	0.094	0.482	0.459	0.41	0.399	0.435	0.33	0.249	0.312	0.361	0.319	0.589	0.609	0.597	0.581	0.559	0.589	0.569	0.586	0.568	0.528	0.642	0.66	0.607	0.608	0.597	0.586	0.6	0.593
11:52:06	0	0.1	0.102	0.088	0.09	0.097	0.093	0.095	0.094	0.09	0.089	0.352	0.343	0.344	0.286	0.35	0.143	0.307	0.348	0.099	0.094	0.484	0.463	0.408	0.397	0.437	0.338	0.252	0.32	0.363	0.323	0.593	0.61	0.597	0.583	0.563	0.592	0.571	0.587	0.57	0.532	0.645	0.663	0.609	0.609	0.599	0.588	0.601	0.594
11:56:06	0	0.1	0.102	0.089	0.091	0.097	0.093	0.095	0.094	0.09	0.089	0.352	0.345	0.345	0.292	0.355	0.146	0.312	0.351	0.099	0.094	0.486	0.467	0.405	0.395	0.439	0.347	0.256	0.33	0.365	0.325	0.598	0.613	0.599	0.585	0.567	0.594	0.574	0.588	0.573	0.536	0.651	0.67	0.612	0.61	0.603	0.594	0.603	0.595
12:00:06	0	0.1	0.102	0.088	0.091	0.097	0.093	0.095	0.094	0.09	0.089	0.351	0.349	0.347	0.297	0.359	0.15	0.318	0.356	0.099	0.094	0.489	0.471	0.404	0.394	0.443	0.357	0.259	0.338	0.368	0.329	0.602	0.615	0.6	0.588	0.573	0.596	0.578	0.59	0.575	0.539	0.655	0.674	0.613	0.612	0.606	0.596	0.605	0.597
12:04:06	0	0.1	0.102	0.088	0.091	0.097	0.093	0.095	0.094	0.089	0.089	0.35	0.35	0.347	0.301	0.363	0.154	0.322	0.359	0.099	0.094	0.491	0.474	0.403	0.392	0.446	0.365	0.263	0.347	0.371	0.333	0.606	0.617	0.601	0.59	0.576	0.6	0.581	0.592	0.579	0.543	0.658	0.678	0.614	0.613	0.607	0.598	0.605	0.598
12:08:06	0	0.1	0.102	0.088	0.09	0.097	0.093	0.094	0.094	0.089	0.089	0.35	0.353	0.347	0.303	0.364	0.158	0.324	0.361	0.099	0.094	0.492	0.477	0.402	0.39	0.447	0.373	0.266	0.354	0.371	0.335	0.61	0.619	0.602	0.593	0.579	0.601	0.582	0.594	0.581	0.547	0.664	0.684	0.615	0.614	0.611	0.603	0.606	0.598
12:12:06	0	0.1	0.102	0.088	0.09	0.097	0.093	0.094	0.094	0.089	0.089	0.347	0.354	0.348	0.307	0.367	0.162	0.329	0.364	0.099	0.094	0.492	0.48	0.4	0.389	0.45	0.383	0.27	0.362	0.373	0.338	0.614	0.621	0.604	0.595	0.582	0.603	0.584	0.596	0.583	0.551	0.669	0.689	0.617	0.616	0.614	0.605	0.607	0.598
12:16:06	0	0.1	0.102	0.088	0.09	0.097	0.092	0.094	0.094	0.089	0.089	0.347	0.356	0.348	0.311	0.37	0.167	0.331	0.367	0.099	0.094	0.496	0.484	0.399	0.389	0.454	0.392	0.274	0.369	0.374	0.339	0.618	0.624	0.605	0.597	0.585	0.606	0.586	0.597	0.586	0.555	0.674	0.694	0.618	0.618	0.616	0.608	0.608	0.6
12:20:06	0	0.1	0.102	0.088	0.09	0.097	0.092	0.094	0.094	0.089	0.089	0.346	0.358	0.348	0.315	0.372	0.173	0.335	0.369	0.099	0.095	0.498	0.486	0.398	0.387	0.454	0.4	0.277	0.376	0.375	0.342	0.621	0.625	0.606	0.598	0.586	0.607	0.588	0.599	0.588	0.558	0.679	0.699	0.62	0.618	0.617	0.611	0.608	0.6
12:24:06	0	0.1	0.101	0.088	0.09	0.096	0.092	0.094	0.093	0.089	0.089	0.346	0.36	0.349	0.317	0.375	0.178	0.338	0.371	0.099	0.095	0.5	0.489	0.397	0.386	0.458	0.407	0.282	0.382	0.376	0.344	0.625	0.628	0.608	0.602	0.59	0.609	0.59	0.601	0.59	0.561	0.685	0.704	0.622	0.621	0.621	0.614	0.609	0.601
12:28:06	0	0.1	0.101	0.088	0.09	0.096	0.092	0.094	0.093	0.089	0.089	0.344	0.36	0.348	0.319	0.376	0.183	0.339	0.372	0.099	0.095	0.501	0.491	0.396	0.385	0.459	0.414	0.286	0.388	0.376	0.346	0.628	0.629	0.608	0.602	0.591	0.611	0.591	0.602	0.592	0.564	0.691	0.709	0.623	0.621	0.623	0.617	0.609	0.601
12:32:06	0	0.1	0.102	0.088	0.09	0.097	0.092	0.094	0.093	0.089	0.089	0.343	0.361	0.348	0.322	0.378	0.188	0.341	0.373	0.099	0.095	0.502	0.493	0.395	0.385	0.461	0.419	0.29	0.392	0.376	0.348	0.631	0.631	0.609	0.604	0.593	0.611	0.591	0.602	0.593	0.567	0.695	0.715	0.624	0.622	0.624	0.62	0.61	0.602
12:36:06	0	0.1	0.101	0.088	0.09	0.096	0.092	0.094	0.093	0.089	0.089	0.342	0.361	0.347	0.324	0.378	0.192	0.344	0.374	0.099	0.095	0.502	0.495	0.394	0.384	0.462	0.424	0.293	0.398	0.376	0.35	0.632	0.631	0.609	0.604	0.594	0.613	0.592	0.605	0.595	0.568	0.7	0.719	0.624	0.622	0.625	0.621	0.61	0.602
12:40:06	0	0.1	0.101	0.088	0.09	0.096	0.092	0.094	0.093	0.088	0.089	0.34	0.361	0.345	0.327	0.378	0.195	0.346	0.375	0.099	0.095	0.505	0.498	0.393	0.382	0.463	0.429	0.299	0.404	0.376	0.352	0.634	0.633	0.609	0.605	0.596	0.615	0.593	0.606	0.598	0.57	0.704	0.722	0.624	0.622	0.626	0.623	0.61	0.602
12:44:06	0	0.1	0.101	0.088	0.09	0.096	0.092	0.094	0.093	0.089	0.089	0.341	0.362	0.345	0.328	0.38	0.199	0.347	0.374	0.099	0.095	0.506	0.499	0.393	0.382	0.464	0.431	0.302	0.408	0.375	0.353	0.636	0.633	0.609	0.606	0.596	0.615	0.592	0.606	0.598	0.572	0.708	0.727	0.625	0.622	0.626	0.624	0.609	0.601
12:48:06	0	0.1	0.101	0.088	0.09	0.096	0.092	0.094	0.093	0.089	0.088	0.338	0.36	0.343	0.33	0.379	0.204	0.347	0.375	0.1	0.095	0.506	0.5	0.39	0.38	0.465	0.435	0.306	0.412	0.374	0.353	0.637	0.633	0.608	0.606	0.596	0.616	0.592	0.607	0.6	0.574	0.713	0.731	0.625	0.622	0.627	0.626	0.61	0.601
12:52:06	0	0.1	0.101	0.088	0.09	0.096	0.092	0.094	0.093	0.089	0.088	0.339	0.362	0.342	0.332	0.38	0.208	0.348	0.375	0.099	0.095	0.507	0.502	0.391	0.381	0.466	0.438	0.312	0.416	0.373	0.356	0.639	0.634	0.608	0.605	0.597	0.617	0.591	0.609	0.601	0.574	0.719	0.736	0.626	0.622	0.628	0.629	0.609	0.601
12:56:06	0	0.1	0.101	0.087	0.09	0.096	0.092	0.094	0.093	0.089	0.088	0.337	0.362	0.341	0.334	0.38	0.214	0.349	0.374	0.1	0.096	0.508	0.503	0.39	0.38	0.467	0.441	0.316	0.418	0.373	0.358	0.64	0.634	0.608	0.606	0.597	0.618	0.591	0.61	0.603	0.575	0.724	0.74	0.627	0.623	0.63	0.63	0.61	0.602
13:00:06	0	0.1	0.101	0.087	0.089	0.095	0.091	0.093	0.093	0.088	0.088	0.338	0.362	0.341	0.336	0.38	0.22	0.35	0.374	0.1	0.096	0.508	0.505	0.39	0.379	0.467	0.443	0.319	0.419	0.369	0.357	0.642	0.634	0.607	0.606	0.597	0.617	0.59	0.61	0.603	0.575	0.73	0.745	0.627	0.621	0.628	0.63	0.608	0.6
13:04:06	0	0.1	0.101	0.087	0.089	0.095	0.091	0.093	0.093	0.089	0.088	0.337	0.361	0.339	0.336	0.38	0.225	0.349	0.372	0.1	0.096	0.509	0.504	0.388	0.379	0.468	0.446	0.322	0.421	0.368	0.358	0.643	0.633	0.607	0.605	0.597	0.617	0.589	0.611	0.605	0.578	0.733	0.748	0.626	0.62	0.627	0.631	0.607	0.6
13:08:06	0	0.101	0.1	0.087	0.089	0.095	0.091	0.093	0.092	0.088	0.088	0.336	0.36	0.337	0.337	0.381	0.231	0.35	0.372	0.1	0.096	0.51	0.507	0.389	0.38	0.469	0.45	0.328	0.424	0.368	0.36	0.644	0.634	0.607	0.605	0.597	0.618	0.589	0.614	0.607	0.579	0.74	0.753	0.625	0.62	0.628	0.632	0.608	0.601
13:12:06	0	0.101	0.101	0.087	0.09	0.096	0.091	0.093	0.093	0.088	0.088	0.336	0.36	0.336	0.337	0.379	0.236	0.349	0.369	0.101	0.097	0.51	0.507	0.388	0.379	0.468	0.452	0.332	0.423	0.366	0.36	0.645	0.632	0.605	0.604	0.596	0.618	0.588	0.615	0.607	0.579	0.745	0.758	0.626	0.62	0.629	0.634	0.607	0.6
13:16:06	0	0.101	0.1	0.087	0.089	0.095	0.091	0.093	0.093	0.088	0.088	0.335	0.359	0.335	0.339	0.38	0.242	0.349	0.369	0.101	0.097	0.511	0.508	0.387	0.379	0.47	0.454	0.335	0.425	0.364	0.361	0.648	0.634	0.606	0.605	0.596	0.619	0.587	0.616	0.608	0.578	0.752	0.765	0.628	0.622	0.631	0.636	0.607	0.601
13:20:06	0	0.101	0.1	0.087	0.089	0.095	0.091	0.093	0.092	0.088	0.088	0.336	0.358	0.332	0.339	0.377	0.246	0.347	0.367	0.101	0.098	0.511	0.508	0.387	0.378	0.47	0.456	0.341	0.426	0.362	0.362	0.647	0.633	0.605	0.603	0.594	0.617	0.586	0.618	0.609	0.579	0.756	0.768	0.627	0.62	0.629	0.637	0.607	0.601
13:24:06	0	0.102	0.1	0.087	0.089	0.095	0.091	0.093	0.092	0.088	0.088	0.334	0.358	0.332	0.34	0.379	0.25	0.347	0.366	0.101	0.097	0.511	0.509	0.387	0.378	0.471	0.459	0.346	0.428	0.361	0.363	0.649	0.632	0.605	0.602	0.594	0.619	0.585	0.62	0.61	0.581	0.763	0.774	0.628	0.62	0.63	0.639	0.607	0.602
13:28:06	0	0.102	0.101	0.087	0.089	0.096	0.091	0.093	0.092	0.088	0.088	0.336	0.358	0.331	0.341	0.378	0.254	0.347	0.364	0.102	0.098	0.511	0.509	0.387	0.379	0.47	0.459	0.35	0.427	0.359	0.364	0.649	0.632	0.603	0.602	0.592	0.618	0.584	0.622	0.611	0.581	0.767	0.778	0.628	0.619	0.629	0.639	0.606	0.602
13:32:06	0	0.102	0.1	0.087	0.089	0.095	0.091	0.093	0.092	0.088	0.087	0.335	0.358	0.33	0.341	0.378	0.256	0.345	0.361	0.101	0.098	0.511	0.508	0.388	0.379	0.47	0.459	0.352	0.426	0.355	0.363	0.649	0.631	0.602	0.601	0.591	0.616	0.581	0.621	0.609	0.58	0.77	0.782	0.626	0.618	0.628	0.639	0.604	0.601
13:36:06	0	0.103	0.1	0.087	0.089	0.095	0.091	0.093	0.092	0.088	0.088	0.334	0.358	0.33	0.343	0.378	0.261	0.345	0.361	0.102	0.099	0.511	0.51	0.388	0.38	0.471	0.462	0.358	0.428	0.354	0.366	0.651	0.632	0.603	0.602	0.592	0.618	0.582	0.625	0.612	0.581	0.776	0.787	0.628	0.618	0.629	0.641	0.606	0.602
13:40:06	0	0.103	0.1	0.087	0.089	0.095	0.091	0.093	0.092	0.088	0.087	0.335	0.356	0.328	0.342	0.376	0.263	0.343	0.359	0.102	0.099	0.51	0.509	0.387	0.379	0.47	0.462	0.362	0.428	0.352	0.367	0.651	0.63	0.601	0.6	0.589	0.617	0.58	0.626	0.613	0.581	0.783	0.794	0.629	0.618	0.629	0.642	0.605	0.602
13:44:06	0	0.104	0.1	0.087	0.089	0.095	0.091	0.093	0.092	0.088	0.088	0.335	0.355	0.327	0.342	0.375	0.266	0.342	0.358	0.103	0.1	0.51	0.51	0.388	0.381	0.47	0.462	0.366	0.428	0.35	0.368	0.654	0.631	0.602	0.6	0.589	0.617	0.579	0.629	0.614	0.582	0.791	0.8	0.629	0.618	0.629	0.644	0.605	0.604
13:48:06	0	0.104	0.1	0.087	0.089	0.095	0.091	0.092	0.092	0.088	0.087	0.335	0.354	0.327	0.342	0.373	0.269	0.341	0.356	0.103	0.1	0.509	0.51	0.388	0.381	0.469	0.463	0.369	0.427	0.348	0.369	0.656	0.63	0.602	0.6	0.589	0.618	0.578	0.631	0.615	0.582	0.798	0.804	0.63	0.618	0.629	0.645	0.605	0.604
13:52:06	0	0.105	0.1	0.087	0.089	0.095	0.091	0.092	0.092	0.088	0.088	0.336	0.354	0.326	0.343	0.373	0.271	0.34	0.354	0.104	0.102	0.51	0.509	0.389	0.382	0.469	0.463	0.374	0.428	0.346	0.371	0.657	0.63	0.601	0.599	0.587	0.616	0.577	0.633	0.615	0.582	0.803	0.81	0.63	0.617	0.628	0.646	0.604	0.604
13:56:06	0	0.105	0.1	0.087	0.089	0.095	0.091	0.092	0.092	0.088	0.087	0.335	0.353	0.324	0.341	0.372	0.272	0.337	0.352	0.104	0.101	0.508	0.509	0.388	0.383	0.468	0.464	0.377	0.427	0.344	0.371	0.658	0.629	0.601	0.597	0.585	0.616	0.576	0.636	0.616	0.582	0.807	0.816	0.63	0.617	0.628	0.648	0.604	0.606
14:00:06	0	0.105	0.1	0.086	0.089	0.095	0.09	0.092	0.092	0.087	0.087	0.336	0.353	0.323	0.342	0.372	0.275	0.336	0.35	0.104	0.102	0.509	0.51	0.39	0.384	0.468	0.465	0.381	0.428	0.342	0.372	0.658	0.629	0.599	0.596	0.584	0.617	0.575	0.638	0.617	0.583	0.814	0.823	0.63	0.617	0.628	0.649	0.605	0.607
14:04:06	0	0.105	0.099	0.086	0.088	0.094	0.09	0.092	0.091	0.087	0.087	0.334	0.35	0.322	0.34	0.369	0.275	0.333	0.349	0.104	0.102	0.505	0.509	0.389	0.385	0.467	0.465	0.383	0.427	0.341	0.374	0.66	0.628	0.6	0.595	0.584	0.617	0.574	0.641	0.618	0.583	0.821	0.831	0.633	0.617	0.629	0.652	0.606	0.608
14:08:06	0	0.107	0.1	0.087	0.089	0.095	0.09	0.092	0.092	0.088	0.087	0.336	0.351	0.323	0.342	0.37	0.278	0.334	0.348	0.105	0.104	0.506	0.509	0.391	0.387	0.468	0.465	0.387	0.428	0.339	0.375	0.662	0.628	0.599	0.595	0.582	0.616	0.572	0.642	0.618	0.583	0.829	0.836	0.633	0.617	0.628	0.651	0.605	0.609
14:12:06	0	0.108	0.1	0.087	0.089	0.095	0.09	0.092	0.092	0.088	0.087	0.336	0.351	0.322	0.342	0.368	0.278	0.331	0.346	0.105	0.104	0.505	0.507	0.392	0.388	0.465	0.464	0.388	0.426	0.337	0.376	0.662	0.626	0.598	0.594	0.581	0.615	0.571	0.644	0.619	0.583	0.837	0.842	0.633	0.616	0.628	0.653	0.604	0.61
14:16:06	0	0.109	0.1	0.087	0.089	0.095	0.09	0.092	0.091	0.088	0.087	0.337	0.35	0.321	0.341	0.367	0.279	0.329	0.344	0.106	0.105	0.503	0.506	0.392	0.389	0.464	0.465	0.391	0.425	0.335	0.377	0.664	0.625	0.596	0.592	0.579	0.613	0.569	0.647	0.619	0.582	0.844	0.849	0.633	0.614	0.627	0.654	0.603	0.611
14:20:06	0	0.109	0.099	0.087	0.089	0.095	0.09	0.092	0.091	0.088	0.087	0.339	0.35	0.321	0.341	0.366	0.28	0.328	0.344	0.107	0.106	0.502	0.507	0.394	0.392	0.465	0.465	0.392	0.425	0.333	0.379	0.667	0.627	0.599	0.593	0.581	0.616	0.57	0.651	0.621	0.582	0.853	0.856	0.636	0.616	0.628	0.657	0.605	0.613
14:24:06	0	0.11	0.099	0.087	0.089	0.095	0.09	0.092	0.091	0.087	0.087	0.338	0.348	0.32	0.34	0.364	0.28	0.326	0.342	0.107	0.107	0.502	0.506	0.394	0.393	0.463	0.465	0.396	0.425	0.332	0.381	0.669	0.625	0.597	0.591	0.578	0.615	0.568	0.654	0.621	0.583	0.86	0.862	0.638	0.616	0.628	0.657	0.605	0.614
14:28:06	0	0.112	0.1	0.087	0.089	0.095	0.09	0.092	0.091	0.087	0.087	0.339	0.348	0.32	0.341	0.364	0.281	0.325	0.341	0.109	0.108	0.501	0.506	0.396	0.395	0.463	0.465	0.398	0.426	0.33	0.382	0.671	0.625	0.597	0.591	0.578	0.614	0.567	0.657	0.622	0.585	0.868	0.868	0.638	0.615	0.628	0.66	0.605	0.616
14:32:06	0	0.112	0.099	0.086	0.088	0.094	0.09	0.092	0.091	0.087	0.087	0.341	0.348	0.319	0.34	0.362	0.28	0.322	0.34	0.109	0.109	0.501	0.505	0.398	0.398	0.463	0.464	0.4	0.424	0.329	0.383	0.673	0.625	0.597	0.59	0.577	0.613	0.566	0.659	0.623	0.583	0.878	0.878	0.639	0.615	0.628	0.66	0.605	0.617
14:36:06	0	0.113	0.099	0.087	0.088	0.094	0.09	0.092	0.091	0.087	0.087	0.342	0.348	0.32	0.34	0.362	0.279	0.32	0.338	0.109	0.11	0.498	0.504	0.4	0.401	0.461	0.463	0.402	0.424	0.327	0.385	0.675	0.624	0.596	0.589	0.576	0.613	0.565	0.662	0.622	0.583	0.889	0.886	0.64	0.615	0.627	0.663	0.605	0.619
14:40:06	0	0.114	0.099	0.086	0.089	0.094	0.09	0.092	0.091	0.087	0.087	0.343	0.348	0.32	0.34	0.36	0.279	0.319	0.337	0.11	0.112	0.497	0.503	0.402	0.403	0.46	0.462	0.403	0.424	0.327	0.388	0.677	0.625	0.597	0.589	0.576	0.613	0.565	0.666	0.625	0.583	0.893	0.893	0.641	0.614	0.628	0.665	0.606	0.622
14:44:06	0	0.115	0.099	0.086	0.088	0.094	0.09	0.091	0.091	0.087	0.086	0.344	0.347	0.32	0.34	0.359	0.28	0.317	0.337	0.112	0.113	0.497	0.502	0.403	0.406	0.459	0.462	0.405	0.423	0.325	0.389	0.679	0.622	0.596	0.587	0.574	0.611	0.563	0.668	0.624	0.584	0.905	0.903	0.642	0.614	0.627	0.666	0.606	0.624
14:48:06	0	0.117	0.099	0.086	0.088	0.094	0.09	0.091	0.091	0.087	0.086	0.345	0.346	0.32	0.34	0.358	0.278	0.316	0.336	0.112	0.115	0.495	0.501	0.405	0.409	0.458	0.461	0.405	0.423	0.324	0.392	0.682	0.622	0.595	0.586	0.573	0.612	0.562	0.672	0.626	0.585	0.912	0.908	0.644	0.613	0.627	0.669	0.606	0.626
14:52:06	0	0.118	0.099	0.086	0.088	0.094	0.089	0.091	0.091	0.087	0.086	0.346	0.346	0.32	0.341	0.356	0.278	0.314	0.335	0.113	0.116	0.494	0.501	0.407	0.413	0.458	0.461	0.406	0.424	0.323	0.394	0.684	0.622	0.596	0.586	0.573	0.612	0.562	0.675	0.627	0.585	0.918	0.915	0.645	0.614	0.628	0.67	0.607	0.628
14:56:06	0	0.119	0.098	0.086	0.088	0.094	0.089	0.091	0.091	0.086	0.086	0.348	0.345	0.319	0.339	0.354	0.276	0.312	0.334	0.114	0.118	0.492	0.499	0.409	0.415	0.455	0.459	0.408	0.423	0.322	0.396	0.687	0.621	0.595	0.585	0.572	0.611	0.561	0.677	0.628	0.584	0.931	0.921	0.648	0.614	0.628	0.673	0.607	0.63
15:00:06	0	0.121	0.098	0.086	0.088	0.094	0.089	0.091	0.09	0.086	0.086	0.348	0.345	0.32	0.338	0.353	0.275	0.31	0.333	0.116	0.119	0.492	0.5	0.412	0.419	0.455	0.459	0.409	0.424	0.321	0.397	0.691	0.622	0.596	0.585	0.572	0.611	0.56	0.681	0.63	0.585	0.938	0.929	0.649	0.614	0.628	0.675	0.608	0.633
15:04:06	0	0.122	0.099	0.086	0.088	0.094	0.089	0.091	0.091	0.087	0.086	0.351	0.345	0.32	0.339	0.352	0.274	0.309	0.333	0.117	0.121	0.49	0.498	0.414	0.423	0.454	0.458	0.41	0.423	0.321	0.4	0.694	0.621	0.596	0.584	0.571	0.61	0.56	0.684	0.632	0.584	0.95	0.937	0.651	0.613	0.628	0.677	0.608	0.636
15:08:06	0	0.124	0.099	0.086	0.088	0.094	0.089	0.091	0.09	0.086	0.086	0.351	0.344	0.321	0.339	0.351	0.273	0.307	0.333	0.117	0.123	0.489	0.498	0.417	0.428	0.453	0.459	0.411	0.424	0.32	0.403	0.696	0.621	0.596	0.584	0.571	0.61	0.559	0.688	0.633	0.586	0.96	0.945	0.654	0.615	0.63	0.681	0.61	0.638
15:12:06	0	0.126	0.098	0.086	0.088	0.094	0.089	0.091	0.09	0.086	0.086	0.354	0.344	0.321	0.337	0.349	0.27	0.305	0.331	0.119	0.125	0.487	0.497	0.42	0.43	0.451	0.456	0.411	0.422	0.319	0.404	0.7	0.62	0.596	0.581	0.57	0.609	0.558	0.691	0.634	0.586	0.968	0.955	0.654	0.613	0.629	0.682	0.609	0.64
15:16:06	0	0.129	0.099	0.086	0.088	0.094	0.089	0.091	0.091	0.087	0.086	0.356	0.345	0.322	0.339	0.348	0.269	0.304	0.331	0.12	0.127	0.485	0.496	0.424	0.435	0.45	0.455	0.412	0.423	0.319	0.406	0.701	0.619	0.596	0.581	0.569	0.609	0.558	0.694	0.634	0.587	0.979	0.963	0.657	0.614	0.629	0.685	0.61	0.642
15:20:06	0	0.13	0.098	0.086	0.088	0.093	0.089	0.091	0.09	0.086	0.086	0.357	0.344	0.323	0.339	0.347	0.268	0.303	0.332	0.122	0.13	0.484	0.495	0.426	0.439	0.449	0.455	0.413	0.423	0.318	0.409	0.705	0.619	0.596	0.58	0.569	0.608	0.557	0.699	0.637	0.586	0.986	0.972	0.658	0.614	0.63	0.687	0.612	0.646
15:24:06	0	0.132	0.098	0.086	0.088	0.093	0.089	0.091	0.09	0.086	0.086	0.36	0.344	0.323	0.338	0.344	0.266	0.301	0.331	0.123	0.132	0.482	0.494	0.43	0.443	0.448	0.454	0.414	0.422	0.318	0.411	0.709	0.62	0.597	0.58	0.57	0.609	0.558	0.702	0.639	0.588	0.992	0.977	0.66	0.614	0.63	0.689	0.612	0.648
15:28:06	0	0.134	0.098	0.086	0.088	0.093	0.089	0.091	0.09	0.086	0.086	0.36	0.344	0.324	0.338	0.343	0.265	0.3	0.331	0.125	0.134	0.48	0.493	0.434	0.447	0.447	0.452	0.414	0.422	0.317	0.412	0.711	0.618	0.597	0.579	0.568	0.608	0.557	0.704	0.639	0.588	0.998	0.984	0.663	0.615	0.63	0.693	0.613	0.65
15:32:06	0	0.137	0.098	0.086	0.088	0.093	0.089	0.091	0.09	0.086	0.086	0.362	0.344	0.325	0.338	0.341	0.264	0.299	0.331	0.126	0.138	0.48	0.492	0.438	0.452	0.446	0.453	0.417	0.423	0.318	0.415	0.716	0.619	0.599	0.579	0.568	0.608	0.558	0.708	0.642	0.589	1.007	0.991	0.665	0.616	0.632	0.697	0.615	0.653
15:36:06	0	0.139	0.098	0.086	0.088	0.094	0.089	0.091	0.09	0.086	0.086	0.365	0.345	0.326	0.338	0.34	0.262	0.297	0.331	0.127	0.141	0.477	0.491	0.441	0.456	0.445	0.452	0.418	0.423	0.318	0.418	0.721	0.62	0.601	0.579	0.569	0.608	0.558	0.712	0.644	0.589	1.012	0.997	0.669	0.617	0.633	0.7	0.617	0.656
15:40:06	0	0.142	0.098	0.086	0.088	0.094	0.089	0.091	0.09	0.086	0.086	0.368	0.345	0.328	0.339	0.339	0.26	0.296	0.331	0.128	0.144	0.477	0.491	0.446	0.459	0.443	0.451	0.418	0.423	0.318	0.419	0.724	0.619	0.601	0.578	0.569	0.608	0.557	0.715	0.646	0.588	1.021	1.003	0.67	0.616	0.633	0.702	0.617	0.659
15:44:06	0	0.144	0.098	0.086	0.088	0.094	0.089	0.091	0.09	0.086	0.086	0.368	0.345	0.329	0.339	0.337	0.258	0.295	0.33	0.13	0.146	0.474	0.489	0.449	0.463	0.442	0.45	0.42	0.423	0.318	0.422	0.726	0.618	0.601	0.577	0.568	0.607	0.557	0.719	0.647	0.59	1.027	1.013	0.672	0.616	0.633	0.706	0.619	0.661
15:48:06	0	0.147	0.098	0.086	0.088	0.093	0.089	0.091	0.09	0.086	0.086	0.371	0.345	0.33	0.34	0.336	0.257	0.293	0.33	0.132	0.149	0.471	0.487	0.453	0.466	0.441	0.448	0.42	0.422	0.317	0.422	0.729	0.618	0.602	0.577	0.569	0.607	0.557	0.721	0.649	0.591	1.036	1.021	0.675	0.617	0.634	0.708	0.62	0.664
15:52:06	0	0.173	0.099	0.087	0.089	0.095	0.089	0.091	0.091	0.087	0.086	0.378	0.343	0.334	0.336	0.321	0.24	0.283	0.327	0.143	0.177	0.467	0.474	0.467	0.474	0.428	0.432	0.418	0.414	0.319	0.426	0.753	0.609	0.598	0.566	0.558	0.589	0.546	0.737	0.643	0.585	1.054	1.055	0.684	0.61	0.628	0.723	0.613	0.673
16:28:06	0	0.171	0.098	0.086	0.088	0.094	0.089	0.091	0.09	0.086	0.085	0.377	0.343	0.339	0.339	0.319	0.238	0.284	0.33	0.146	0.17	0.459	0.474	0.47	0.478	0.428	0.434	0.424	0.415	0.321	0.431	0.761	0.61	0.604	0.566	0.56	0.596	0.552	0.739	0.652	0.585	1.084	1.079	0.688	0.613	0.633	0.724	0.622	0.675
16:32:06	0	0.174	0.099	0.086	0.088	0.094	0.089	0.091	0.09	0.086	0.085	0.379	0.344	0.341	0.341	0.32	0.238	0.284	0.331	0.15	0.175	0.461	0.478	0.475	0.483	0.429	0.435	0.426	0.418	0.322	0.43	0.768	0.613	0.608	0.569	0.563	0.598	0.554	0.747	0.657	0.589	1.1	1.09	0.694	0.617	0.638	0.733	0.625	0.681
16:36:06	0	0.178	0.099	0.086	0.088	0.094	0.089	0.091	0.09	0.086	0.085	0.381	0.346	0.344	0.342	0.319	0.238	0.284	0.333	0.151	0.179	0.46	0.477	0.478	0.485	0.428	0.434	0.426	0.417	0.324	0.432	0.771	0.615	0.611	0.57	0.565	0.597	0.556	0.75	0.66	0.591	1.108	1.097	0.697	0.619	0.639	0.733	0.627	0.683
16:40:06	0	0.181	0.098	0.086	0.088	0.094	0.089	0.09	0.09	0.086	0.085	0.38	0.345	0.345	0.342	0.317	0.236	0.283	0.334	0.152	0.18	0.459	0.475	0.477	0.485	0.427	0.433	0.427	0.417	0.325	0.432	0.776	0.615	0.614	0.57	0.566	0.599	0.557	0.755	0.663	0.593	1.114	1.101	0.7	0.621	0.642	0.739	0.63	0.687
16:44:06	0	0.184	0.098	0.086	0.088	0.094	0.089	0.09	0.09	0.086	0.085	0.382	0.347	0.349	0.344	0.317	0.235	0.283	0.335	0.153	0.181	0.458	0.475	0.481	0.488	0.428	0.432	0.427	0.417	0.327	0.432	0.78	0.616	0.615	0.571	0.567	0.599	0.558	0.758	0.664	0.594	1.122	1.108	0.703	0.622	0.642	0.742	0.631	0.69
16:48:06	0	0.187	0.099	0.086	0.088	0.094	0.089	0.091	0.09	0.086	0.085	0.382	0.347	0.351	0.344	0.316	0.234	0.282	0.336	0.154	0.183	0.456	0.474	0.48	0.488	0.427	0.431	0.428	0.417	0.328	0.433	0.783	0.615	0.617	0.57	0.567	0.599	0.559	0.762	0.669	0.595	1.13	1.113	0.707	0.624	0.644	0.747	0.634	0.694
16:52:06	0	0.19	0.098	0.086	0.088	0.094	0.089	0.091	0.09	0.086	0.085	0.383	0.348	0.353	0.345	0.315	0.233	0.282	0.337	0.155	0.186	0.454	0.473	0.483	0.49	0.426	0.43	0.428	0.416	0.329	0.435	0.789	0.617	0.62	0.571	0.569	0.6	0.561	0.765	0.67	0.596	1.136	1.119	0.709	0.626	0.646	0.749	0.636	0.695
16:56:06	0	0.193	0.098	0.086	0.088	0.094	0.089	0.091	0.09	0.086	0.085	0.385	0.348	0.355	0.346	0.314	0.231	0.281	0.337	0.156	0.188	0.454	0.472	0.485	0.491	0.425	0.428	0.429	0.415	0.332	0.434	0.792	0.617	0.621	0.571	0.569	0.599	0.561	0.769	0.672	0.598	1.143	1.121	0.712	0.627	0.647	0.754	0.637	0.698
17:00:06	0	0.195	0.098	0.086	0.088	0.094	0.089	0.09	0.09	0.086	0.085	0.387	0.35	0.359	0.348	0.314	0.231	0.283	0.34	0.158	0.19	0.452	0.472	0.486	0.492	0.425	0.428	0.43	0.416	0.334	0.436	0.797	0.617	0.623	0.571	0.57	0.6	0.564	0.772	0.674	0.6	1.148	1.13	0.715	0.629	0.648	0.757	0.64	0.701
17:04:06	0	0.198	0.098	0.086	0.088	0.094	0.089	0.09	0.09	0.086	0.085	0.387	0.35	0.362	0.35	0.313	0.23	0.283	0.341	0.159	0.191	0.452	0.471	0.488	0.493	0.425	0.427	0.432	0.416	0.336	0.436	0.802	0.617	0.626	0.572	0.571	0.6	0.564	0.777	0.677	0.601	1.152	1.134	0.718	0.631	0.651	0.761	0.64	0.704
17:08:06	0	0.2	0.098	0.086	0.088	0.094	0.089	0.09	0.09	0.086	0.085	0.388	0.352	0.366	0.352	0.313	0.229	0.284	0.343	0.161	0.192	0.451	0.471	0.49	0.495	0.425	0.427	0.433	0.417	0.339	0.438	0.808	0.618	0.628	0.572	0.572	0.6	0.566	0.78	0.68	0.604	1.157	1.139	0.72	0.632	0.653	0.765	0.643	0.708
17:12:06	0	0.203	0.098	0.086	0.088	0.094	0.089	0.09	0.089	0.086	0.085	0.39	0.353	0.369	0.353	0.312	0.227	0.284	0.344	0.161	0.194	0.449	0.469	0.492	0.496	0.423	0.425	0.433	0.416	0.34	0.438	0.812	0.618	0.631	0.572	0.573	0.6	0.568	0.785	0.682	0.605	1.163	1.146	0.725	0.634	0.655	0.77	0.645	0.713
17:16:06	0	0.205	0.098	0.086	0.088	0.094	0.089	0.09	0.09	0.086	0.085	0.39	0.353	0.373	0.355	0.311	0.226	0.285	0.346	0.163	0.195	0.449	0.469	0.492	0.497	0.423	0.424	0.435	0.416	0.343	0.439	0.817	0.619	0.634	0.573	0.575	0.6	0.57	0.79	0.687	0.607	1.163	1.15	0.726	0.636	0.657	0.775	0.648	0.719
17:20:06	0	0.208	0.098	0.086	0.088	0.093	0.088	0.09	0.089	0.086	0.085	0.391	0.356	0.377	0.357	0.311	0.226	0.286	0.349	0.164	0.195	0.448	0.468	0.494	0.499	0.423	0.423	0.436	0.416	0.346	0.44	0.823	0.62	0.638	0.574	0.577	0.601	0.572	0.795	0.69	0.609	1.168	1.158	0.729	0.639	0.659	0.777	0.651	0.723
17:24:06	0	0.21	0.098	0.086	0.088	0.093	0.088	0.09	0.089	0.086	0.085	0.392	0.357	0.382	0.36	0.311	0.224	0.287	0.35	0.165	0.195	0.446	0.467	0.496	0.5	0.421	0.422	0.438	0.416	0.349	0.44	0.827	0.62	0.64	0.573	0.577	0.6	0.573	0.799	0.692	0.61	1.174	1.162	0.733	0.642	0.661	0.784	0.654	0.727
17:28:06	0	0.212	0.098	0.086	0.088	0.093	0.088	0.09	0.089	0.086	0.085	0.392	0.358	0.384	0.362	0.31	0.223	0.288	0.352	0.166	0.195	0.445	0.466	0.496	0.5	0.421	0.42	0.438	0.415	0.35	0.441	0.833	0.62	0.643	0.574	0.579	0.601	0.575	0.804	0.695	0.615	1.179	1.168	0.736	0.644	0.663	0.788	0.655	0.729
17:32:06	0	0.213	0.097	0.085	0.087	0.093	0.088	0.09	0.089	0.085	0.085	0.394	0.36	0.389	0.366	0.31	0.223	0.29	0.355	0.168	0.195	0.444	0.466	0.499	0.502	0.421	0.421	0.44	0.417	0.354	0.441	0.839	0.621	0.645	0.575	0.58	0.601	0.578	0.806	0.697	0.616	1.183	1.174	0.739	0.646	0.666	0.791	0.658	0.732
17:36:06	0	0.216	0.098	0.085	0.088	0.093	0.088	0.09	0.089	0.085	0.085	0.395	0.361	0.392	0.368	0.31	0.221	0.291	0.357	0.169	0.196	0.444	0.465	0.499	0.502	0.42	0.419	0.441	0.416	0.356	0.441	0.845	0.622	0.649	0.575	0.58	0.601	0.579	0.813	0.7	0.618	1.192	1.178	0.742	0.648	0.667	0.796	0.659	0.735
17:40:06	0	0.218	0.098	0.086	0.088	0.093	0.088	0.09	0.089	0.086	0.085	0.397	0.365	0.397	0.372	0.311	0.221	0.294	0.359	0.17	0.196	0.443	0.465	0.503	0.505	0.421	0.419	0.443	0.418	0.36	0.443	0.851	0.624	0.653	0.578	0.585	0.603	0.582	0.818	0.704	0.622	1.196	1.186	0.747	0.654	0.672	0.8	0.663	0.74
17:44:06	0	0.219	0.098	0.086	0.087	0.093	0.088	0.09	0.089	0.085	0.084	0.397	0.366	0.399	0.374	0.309	0.22	0.295	0.361	0.171	0.196	0.443	0.464	0.504	0.505	0.419	0.418	0.443	0.418	0.362	0.443	0.856	0.624	0.655	0.577	0.585	0.602	0.584	0.821	0.705	0.623	1.201	1.188	0.747	0.654	0.672	0.802	0.665	0.743
17:48:06	0	0.22	0.098	0.086	0.087	0.093	0.088	0.09	0.089	0.085	0.085	0.397	0.367	0.403	0.378	0.309	0.219	0.298	0.364	0.172	0.196	0.442	0.464	0.505	0.506	0.42	0.417	0.445	0.419	0.365	0.443	0.861	0.626	0.659	0.578	0.587	0.604	0.587	0.825	0.708	0.625	1.203	1.194	0.751	0.657	0.674	0.806	0.668	0.748
17:52:06	0	0.221	0.097	0.085	0.087	0.093	0.088	0.089	0.089	0.085	0.084	0.398	0.37	0.407	0.382	0.31	0.219	0.302	0.367	0.173	0.196	0.441	0.464	0.508	0.508	0.42	0.418	0.447	0.42	0.368	0.446	0.867	0.627	0.662	0.579	0.588	0.604	0.589	0.83	0.711	0.628	1.208	1.2	0.758	0.661	0.678	0.811	0.671	0.752
17:56:06	0	0.222	0.098	0.085	0.088	0.093	0.088	0.09	0.089	0.085	0.084	0.399	0.372	0.411	0.387	0.31	0.218	0.304	0.37	0.174	0.195	0.439	0.463	0.508	0.508	0.42	0.417	0.449	0.421	0.372	0.446	0.871	0.628	0.665	0.581	0.59	0.604	0.592	0.835	0.715	0.632	1.213	1.204	0.76	0.664	0.681	0.815	0.675	0.755
18:00:06	0	0.223	0.097	0.085	0.087	0.093	0.088	0.089	0.089	0.085	0.084	0.4	0.374	0.414	0.389	0.31	0.217	0.308	0.372	0.174	0.195	0.44	0.462	0.509	0.508	0.419	0.416	0.449	0.421	0.373	0.445	0.878	0.628	0.667	0.581	0.591	0.604	0.594	0.838	0.716	0.634	1.216	1.208	0.762	0.665	0.682	0.817	0.676	0.758
[truncated: 152 more columns]

## Sheet: BAT2.1 data K56-75
MTX	Strain	Rep	Well	fittedValue	R	doubTime	growthRate	pointsUsed	groupMeanDoubTime	groupMeanGrowthRate	groupGrowthRateSD	warningMessages	mask1	mask2	masktype
0	wt	B1T1	Well.81	0.0299083791899393	0.99923061392012	23.1756851870164	0.899624075539511	13	20.9064650268882	1	0.0544731691415551	NA	0.02	0.1	1
0	wt	B1T2	Well.82	0.0318019651611475	0.999733840693631	21.7957342273541	0.956581877163741	13	20.9064650268882	1	0.0544731691415551	NA	0.02	0.1	1
0	wt	B2T1	Well.83	0.0334624816763059	0.99957934144825	20.7141594357824	1.00652910517568	12	20.9064650268882	1	0.0544731691415551	NA	0.02	0.1	1
0	wt	B2T2	Well.84	0.0338484296599888	0.999490282425302	20.4779715786725	1.01813816281876	11	20.9064650268882	1	0.0544731691415551	NA	0.02	0.1	1
0	wt	B3T1	Well.85	0.0312907090145992	0.998899540528077	22.1518528147299	0.941203633652735	14	20.9064650268882	1	0.0544731691415551	NA	0.02	0.1	1
0	wt	B3T2	Well.86	0.0337735730334718	0.999614102739667	20.5233594879935	1.01588652547657	12	20.9064650268882	1	0.0544731691415551	NA	0.02	0.1	1
0	wt	B4T1	Well.87	0.0347322314543032	0.999367777960978	19.9568859107688	1.04472233065751	12	20.9064650268882	1	0.0544731691415551	NA	0.02	0.1	1
0	wt	B4T2	Well.88	0.0362063058716103	0.999302245752745	19.14437730869	1.08906150485764	11	20.9064650268882	1	0.0544731691415551	NA	0.02	0.1	1
0	wt	B5T1	Well.89	0.0332858746488169	0.999423536059016	20.8240638971637	1.00121688371328	12	20.9064650268882	1	0.0544731691415551	NA	0.02	0.1	1
0	wt	B5T2	Well.90	0.0341442386907112	0.999415016433411	20.3005604207105	1.02703590094458	12	20.9064650268882	1	0.0544731691415551	NA	0.02	0.1	1
8	wt	B1T1	Well.1	-0.000467556847938375	-0.367215298462989	-1482.48749561958	-0.0140637977878193	228				NA	0.02	0.1	1
8	wt	B1T2	Well.2	-0.000941645584047174	-0.84011893780795	-736.101981788958	-0.0283240704103171	249				NA	0.02	0.1	1
8	wt	B2T1	Well.3	-0.000855960132712914	-0.64155452828291	-809.789094222248	-0.0257467092482752	82				NA	0.02	0.1	1
8	wt	B2T2	Well.4	-0.000882923590583944	-0.712096041177466	-785.05907867012	-0.0265577520569318	106				NA	0.02	0.1	1
8	wt	B3T1	Well.5	-0.00096134971693234	-0.827317079284923	-721.01459890348	-0.0289167575706125	200				NA	0.02	0.1	1
8	wt	B3T2	Well.6	-0.00114713539457885	-0.783912499380266	-604.241821702678	-0.0345050667009664	146				NA	0.02	0.1	1
8	wt	B4T1	Well.7	-0.00105815034947801	-0.821661056870396	-655.055475719378	-0.0318284559616385	164				NA	0.02	0.1	1
8	wt	B4T2	Well.8	-0.00109079768118814	-0.808409706037618	-635.449811192251	-0.0328104659001252	157				NA	0.02	0.1	1
8	wt	B5T1	Well.9	-0.000874918230864582	-0.660849821832761	-792.242241740679	-0.0263169561819312	98				NA	0.02	0.1	1
8	wt	B5T2	Well.10	-0.000910181530820826	-0.684666147293568	-761.548281401455	-0.0273776526985207	98	-798.298988096082	-0.0276447684517138	0.00562131068793586	NA	0.02	0.1	1
4	wt	B1T1	Well.11	0.000965235550698314	0.446753497343004	718.111946931998	0.0290336408556349	99				NA	0.02	0.1	1
4	wt	B1T2	Well.12	0.000406556618030193	0.218164141984623	1704.92165130237	0.0122289516033993	120				NA	0.02	0.1	1
4	wt	B2T1	Well.13	0.000631913015487954	0.365820976521045	1096.90283879452	0.0190075215634207	125				NA	0.02	0.1	1
4	wt	B2T2	Well.14	0.000603167776823745	0.373206259038681	1149.178068182	0.0181428839782402	136				NA	0.02	0.1	1
4	wt	B3T1	Well.15	0.000448701737338247	0.262649114956872	1544.7838126765	0.0134966486509466	129				NA	0.02	0.1	1
4	wt	B3T2	Well.16	2.4302847053462e-05	0.0173343268602543	28521.2337071102	0.000731013411813484	164				NA	0.02	0.1	1
4	wt	B4T1	Well.17	0.00031691933759643	0.20037398697157	2187.14069585306	0.00953272206076913	137				NA	0.02	0.1	1
4	wt	B4T2	Well.18	0.000452270005173758	0.270579574273958	1532.59595513889	0.0136039797648265	129				NA	0.02	0.1	1
4	wt	B5T1	Well.19	0.000596580506327851	0.427230986843722	1161.86696214144	0.0179447432801916	228				NA	0.02	0.1	1
4	wt	B5T2	Well.20	-1.16648355628183e-05	-0.00901348110410766	-59421.9418548302	-0.000350870464857916	191	-1980.52062166992	0.0133371234704385	0.00872374111419195	NA	0.02	0.1	1
2	wt	B1T1	Well.21	0.0249030309892598	0.999492258913184	27.833848050821	0.74906654384604	17				NA	0.02	0.1	1
2	wt	B1T2	Well.22	0.0258167967155994	0.99826409750169	26.8486903389188	0.776552006752519	16				NA	0.02	0.1	1
2	wt	B2T1	Well.23	0.0140596068750619	0.986825305319973	49.3006089515495	0.422903586887826	29				NA	0.02	0.1	1
2	wt	B2T2	Well.24	0.00391988865694939	0.689016919943732	176.828282949083	0.11790763340369	32				NA	0.02	0.1	1
2	wt	B3T1	Well.25	0.00208147033323823	0.667916803075241	333.008436147917	0.0626092377795	32				NA	0.02	0.1	1
2	wt	B3T2	Well.26	0.00156861344746765	0.741332157908883	441.885272422569	0.0471828451015366	53				NA	0.02	0.1	1
2	wt	B4T1	Well.27	0.00181928415511606	0.728054431906606	380.999954630905	0.0547228526091618	46				NA	0.02	0.1	1
2	wt	B4T2	Well.28	0.00175113103750842	0.731337062186195	395.82827653274	0.052672852338885	45				NA	0.02	0.1	1
2	wt	B5T1	Well.29	0.000992962867988911	0.468176009330379	698.059517536446	0.029867660045586	118				NA	0.02	0.1	1
2	wt	B5T2	Well.30	0.00108913275327038	0.482464155905939	636.421206210725	0.0327603859800689	123	316.701409377167	0.234624560474481	0.30189714838821	NA	0.02	0.1	1
1	wt	B1T1	Well.31	0.0308351522043982	0.999741966238077	22.479123046491	0.92750078898736	14				NA	0.02	0.1	1
1	wt	B1T2	Well.32	0.0316170588520523	0.999271704009932	21.9232024016982	0.951020018852236	13				NA	0.02	0.1	1
1	wt	B2T1	Well.33	0.0261465755507158	0.999262242079722	26.5100559427168	0.786471533912113	16				NA	0.02	0.1	1
1	wt	B2T2	Well.34	0.0276072017429567	0.999138825004511	25.1074769190175	0.830406194481937	15				NA	0.02	0.1	1
1	wt	B3T1	Well.35	0.0288080798174165	0.999476988570652	24.0608601806528	0.866527805108531	14				NA	0.02	0.1	1
1	wt	B3T2	Well.36	0.0296370016145989	0.999230511236085	23.3878983297186	0.891461219278151	14				NA	0.02	0.1	1
1	wt	B4T1	Well.37	0.0298780456703947	0.999334999774528	23.1992141723903	0.898711663525981	13				NA	0.02	0.1	1
1	wt	B4T2	Well.38	0.0302478232423877	0.998824015976095	22.915605364574	0.909834325982772	14				NA	0.02	0.1	1
1	wt	B5T1	Well.39	0.0222618673385094	0.998973556258875	31.1360754253042	0.669622104795523	18				NA	0.02	0.1	1
1	wt	B5T2	Well.40	0.0226569609044324	0.999398253621818	30.5931225058672	0.681506255445675	18	25.1312634288431	0.841306191037028	0.0993013804230083	NA	0.02	0.1	1
0.7	wt	B1T1	Well.41	0.0315949729147958	0.999632036674013	21.9385274495787	0.950355688606836	13				NA	0.02	0.1	1
0.7	wt	B1T2	Well.42	0.0333251499690949	0.999638688600658	20.7995217186646	1.00239825912223	12				NA	0.02	0.1	1
0.7	wt	B2T1	Well.43	0.0301467928689567	0.998487213074828	22.9924019968872	0.906795399810207	13				NA	0.02	0.1	1
0.7	wt	B2T2	Well.44	0.030568760810423	0.99837170017968	22.6750173112547	0.919487913732079	13				NA	0.02	0.1	1
0.7	wt	B3T1	Well.45	0.0305832985704144	0.999512749912949	22.6642387499196	0.919925199845434	13				NA	0.02	0.1	1
0.7	wt	B3T2	Well.46	0.030513287345284	0.999579743598878	22.7162407221612	0.917819308941573	14				NA	0.02	0.1	1
0.7	wt	B4T1	Well.47	0.0301535915800387	0.999621332594129	22.987217914658	0.906999900499902	13				NA	0.02	0.1	1
0.7	wt	B4T2	Well.48	0.0314960605161978	0.999365059240586	22.0074247127978	0.947380469703027	13				NA	0.02	0.1	1
0.7	wt	B5T1	Well.49	0.0252515221361529	0.999092659783851	27.4497187465606	0.75954892484925	16				NA	0.02	0.1	1
0.7	wt	B5T2	Well.50	0.025364532574634	0.999345110530593	27.3274178627337	0.762948203379164	16	23.3557727185216	0.89936592684897	0.0781460050470033	NA	0.02	0.1	1
0.5	wt	B1T1	Well.51	0.0320318006162072	0.999447118586941	21.6393448768295	0.963495174185659	13				NA	0.02	0.1	1
0.5	wt	B1T2	Well.52	0.0327941192889258	0.999394457009307	21.1363255238879	0.986425210843805	13				NA	0.02	0.1	1
0.5	wt	B2T1	Well.53	0.0319459113801484	0.999430429155899	21.6975240528175	0.960911683315176	13				NA	0.02	0.1	1
0.5	wt	B2T2	Well.54	0.0324699790618049	0.999172450335342	21.3473245313948	0.97667528924769	13				NA	0.02	0.1	1
0.5	wt	B3T1	Well.55	0.0330839614916772	0.999241727168608	20.9511542544359	0.995143470768445	13				NA	0.02	0.1	1
0.5	wt	B3T2	Well.56	0.0318411855121066	0.999469620818211	21.7688873517727	0.957761599132284	12				NA	0.02	0.1	1
0.5	wt	B4T1	Well.57	0.0323828648575796	0.999434842309027	21.4047516675383	0.974054952152694	12				NA	0.02	0.1	1
0.5	wt	B4T2	Well.58	0.0325987143033017	0.999199951158795	21.2630220354961	0.980547559352511	13				NA	0.02	0.1	1
0.5	wt	B5T1	Well.59	0.0295190809807845	0.99920870495243	23.4813265701311	0.887914245351257	14				NA	0.02	0.1	1
0.5	wt	B5T2	Well.60	0.0285830778416462	0.999516653691454	24.2502638939049	0.859759895916212	14	21.8939924758209	0.954268908026573	0.0444287227391297	NA	0.02	0.1	1
0.4	wt	B1T1	Well.61	0.0322084337406764	0.999659044938584	21.5206733162116	0.968808180627807	12				NA	0.02	0.1	1
0.4	wt	B1T2	Well.62	0.0329931103073644	0.999717027026274	21.0088462137269	0.992410727807682	13				NA	0.02	0.1	1
0.4	wt	B2T1	Well.63	0.0310827121308747	0.999475637245257	22.3000868663399	0.934947226274474	13				NA	0.02	0.1	1
0.4	wt	B2T2	Well.64	0.0316544106265823	0.999715170877976	21.8973333206799	0.952143535289484	13				NA	0.02	0.1	1
0.4	wt	B3T1	Well.65	0.0325995493830232	0.99954932053523	21.2624773556199	0.980572677992934	12				NA	0.02	0.1	1
0.4	wt	B3T2	Well.66	0.0320463630544933	0.999580547543914	21.629511573007	0.963933202605641	13				NA	0.02	0.1	1
0.4	wt	B4T1	Well.67	0.0315168937383098	0.999677730954274	21.9928774172755	0.948007119113349	13				NA	0.02	0.1	1
0.4	wt	B4T2	Well.68	0.0320428717740671	0.99973655748085	21.6318682497404	0.963828187221627	12				NA	0.02	0.1	1
0.4	wt	B5T1	Well.69	0.0294103899848527	0.999662029739785	23.5681057244375	0.88464489276904	14				NA	0.02	0.1	1
0.4	wt	B5T2	Well.70	0.029380339044037	0.999541934071151	23.5922117685917	0.883740980534989	14	22.040399180563	0.947303673023703	0.036963130658435	NA	0.02	0.1	1
0.25	wt	B1T1	Well.71	0.0329074391963266	0.999686741225149	21.0635405697968	0.989833797992183	12				NA	0.02	0.1	1
0.25	wt	B1T2	Well.72	0.0328303782805009	0.999416925723866	21.1129818437587	0.987515857099445	12				NA	0.02	0.1	1
0.25	wt	B2T1	Well.73	0.0326670514360644	0.999632264300548	21.2185413157525	0.982603094675783	13				NA	0.02	0.1	1
0.25	wt	B2T2	Well.74	0.0323678804878964	0.99969891028875	21.4146607720929	0.973604232318022	13				NA	0.02	0.1	1
0.25	wt	B3T1	Well.75	0.0337618848274702	0.999656464146755	20.5304645786828	1.01553495204452	12				NA	0.02	0.1	1
0.25	wt	B3T2	Well.76	0.0339046462611337	0.999328297802603	20.4440174724527	1.01982912064412	12				NA	0.02	0.1	1
0.25	wt	B4T1	Well.77	0.0330624962948959	0.999679008564387	20.9647563927879	0.994497811982056	13				NA	0.02	0.1	1
0.25	wt	B4T2	Well.78	0.0329763343844365	0.99960866278746	21.0195339627282	0.991906119247671	12				NA	0.02	0.1	1
0.25	wt	B5T1	Well.79	0.0305165773825153	0.999582075439381	22.7137916507337	0.917918271064658	14				NA	0.02	0.1	1
0.25	wt	B5T2	Well.80	0.0314208857805281	0.999786485314366	22.0600776630395	0.945119263849937	13	21.2542366221826	0.981836252091839	0.0306213363113656	NA	0.02	0.1	1
8	p06-VIM-1	B1T1	Well.101	0.0303052868253126	0.999790414799568	22.8721537781649	0.911562792187434	13				NA	0.02	0.1	1
8	p06-VIM-1	B1T2	Well.102	0.0321548408524088	0.99960978783776	21.5565421001927	0.967196142333887	13				NA	0.02	0.1	1
8	p06-VIM-1	B2T1	Well.103	0.0338748584606309	0.999698262915666	20.4619948852485	1.01893312349497	12				NA	0.02	0.1	1
8	p06-VIM-1	B2T2	Well.104	0.0335957749531801	0.999563158934334	20.6319747505731	1.01053847794115	12				NA	0.02	0.1	1
8	p06-VIM-1	B3T1	Well.105	0.0328356452976505	0.999503377076598	21.1095952059618	0.9876742854584	12				NA	0.02	0.1	1
8	p06-VIM-1	B3T2	Well.106	0.0326887483730165	0.999768346671997	21.2044576516156	0.98325572405177	12				NA	0.02	0.1	1
8	p06-VIM-1	B4T1	Well.107	0.0329045176792987	0.999493563112935	21.0654107534913	0.989745920710747	12				NA	0.02	0.1	1
8	p06-VIM-1	B4T2	Well.108	0.0314888590138639	0.999772507330824	22.0124578110235	0.947163853321427	13				NA	0.02	0.1	1
8	p06-VIM-1	B5T1	Well.109	0.0319961273407474	0.999619640331058	21.6634711188068	0.962422145879674	13				NA	0.02	0.1	1
8	p06-VIM-1	B5T2	Well.110	0.0318677877513721	0.99961339637752	21.7507153608459	0.95856177672648	12	21.4328773415924	0.973705424210594	0.0314660811189544	NA	0.02	0.1	1
4	p06-VIM-1	B1T1	Well.111	0.0310404952194216	0.999687120522343	22.3304163049001	0.93367736976714	13				NA	0.02	0.1	1
4	p06-VIM-1	B1T2	Well.112	0.0322461829284195	0.99938766372867	21.4954800107226	0.969943650989141	12				NA	0.02	0.1	1
4	p06-VIM-1	B2T1	Well.113	0.0340053799665034	0.999416871575903	20.3834564190349	1.02285912323949	12				NA	0.02	0.1	1
4	p06-VIM-1	B2T2	Well.114	0.0345293983265005	0.999158321707289	20.0741169598652	1.03862124560942	11				NA	0.02	0.1	1
4	p06-VIM-1	B3T1	Well.115	0.0328703230994022	0.99951486209341	21.0873248329144	0.988717370579947	12				NA	0.02	0.1	1
4	p06-VIM-1	B3T2	Well.116	0.0336756050379341	0.998887324008119	20.583065390485	1.01293971358622	12				NA	0.02	0.1	1
4	p06-VIM-1	B4T1	Well.117	0.0326990909953782	0.999437004494799	21.1977507465855	0.983566823226411	12				NA	0.02	0.1	1
4	p06-VIM-1	B4T2	Well.118	0.0333961937058196	0.999396023218614	20.7552748874839	1.00453520728541	12				NA	0.02	0.1	1
4	p06-VIM-1	B5T1	Well.119	0.0337530590496251	0.99975505730437	20.5358329015705	1.01526947854011	12				NA	0.02	0.1	1
4	p06-VIM-1	B5T2	Well.120	0.0332328819848331	0.999734637286941	20.8572696426475	0.999622899765029	13	20.929998809621	0.996975288258832	0.029894959090471	NA	0.02	0.1	1
2	p06-VIM-1	B1T1	Well.121	0.0304652184890652	0.999483350854448	22.7520830290036	0.91637342984316	13				NA	0.02	0.1	1
2	p06-VIM-1	B1T2	Well.122	0.0321381582798563	0.999440808275348	21.5677318695141	0.966694341690835	13				NA	0.02	0.1	1
2	p06-VIM-1	B2T1	Well.123	0.0340098050909106	0.999058449290733	20.3808042623918	1.0229922280269	12				NA	0.02	0.1	1
2	p06-VIM-1	B2T2	Well.124	0.0339787032332648	0.999359087190836	20.3994595026617	1.02205670491632	12				NA	0.02	0.1	1
2	p06-VIM-1	B3T1	Well.125	0.0339651662839645	0.998869880979062	20.4075897866925	1.02164952252029	12				NA	0.02	0.1	1
2	p06-VIM-1	B3T2	Well.126	0.0339871596165701	0.998798961048968	20.3943838902622	1.02231106727963	12				NA	0.02	0.1	1
2	p06-VIM-1	B4T1	Well.127	0.0332643321672146	0.999105086750004	20.8375498740093	1.00056890025107	12				NA	0.02	0.1	1
2	p06-VIM-1	B4T2	Well.128	0.0338760855199924	0.999089018429933	20.4612537109955	1.01897003262123	12				NA	0.02	0.1	1
2	p06-VIM-1	B5T1	Well.129	0.0349931923116601	0.998641245363869	19.8080579327134	1.0525718589974	11				NA	0.02	0.1	1
2	p06-VIM-1	B5T2	Well.130	0.0354005042023043	0.998677001599034	19.5801499492436	1.06482352869672	11	20.6589063807487	1.01090116148436	0.0424552303291699	NA	0.02	0.1	1
1	p06-VIM-1	B1T1	Well.131	0.0319516665567386	0.999405833684054	21.6936158659856	0.961084795184149	12				NA	0.02	0.1	1
1	p06-VIM-1	B1T2	Well.132	0.0322700038769906	0.999008085664151	21.4796125591475	0.970660169216379	13				NA	0.02	0.1	1
1	p06-VIM-1	B2T1	Well.133	0.0337924904588022	0.998698825985112	20.5118702749947	1.01645554899892	12				NA	0.02	0.1	1
1	p06-VIM-1	B2T2	Well.134	0.0344917482738271	0.998189704126544	20.0960292026113	1.03748875716478	11				NA	0.02	0.1	1
1	p06-VIM-1	B3T1	Well.135	0.0326162741278424	0.998817397007082	21.2515745312629	0.981075747149607	13				NA	0.02	0.1	1
1	p06-VIM-1	B3T2	Well.136	0.0340293355766272	0.998608867702018	20.3691070899436	1.02357969199631	13				NA	0.02	0.1	1
1	p06-VIM-1	B4T1	Well.137	0.0328147641320451	0.998969841356141	21.1230279690798	0.987046193939811	13				NA	0.02	0.1	1
1	p06-VIM-1	B4T2	Well.138	0.0327840687210064	0.998800118157908	21.142805258818	0.986122896471777	13				NA	0.02	0.1	1
1	p06-VIM-1	B5T1	Well.139	0.0344241050984021	0.999146578362084	20.1355177884383	1.03545409561486	11				NA	0.02	0.1	1
1	p06-VIM-1	B5T2	Well.140	0.0334670500119535	0.999474760088099	20.7113319014485	1.00666651766158	12	20.851449244173	1.00056344133982	0.0271296800354183	NA	0.02	0.1	1
0.7	p06-VIM-1	B1T1	Well.141	0.0301606454015876	0.999765509168615	22.9818417786066	0.9072120747421	14				NA	0.02	0.1	1
0.7	p06-VIM-1	B1T2	Well.142	0.0311169950338516	0.999492176463848	22.2755179221478	0.935978433104558	13				NA	0.02	0.1	1
0.7	p06-VIM-1	B2T1	Well.143	0.0339835549383991	0.999293290282895	20.3965471480659	1.02220264096717	12				NA	0.02	0.1	1
0.7	p06-VIM-1	B2T2	Well.144	0.0347269749518386	0.998381239029525	19.9599067157805	1.04456421857326	12				NA	0.02	0.1	1
0.7	p06-VIM-1	B3T1	Well.145	0.0329530069562174	0.999048461121869	21.0344136873727	0.991204445783085	13				NA	0.02	0.1	1
0.7	p06-VIM-1	B3T2	Well.146	0.0343540134836895	0.998394152317698	20.1765997701851	1.03334578664605	12				NA	0.02	0.1	1
0.7	p06-VIM-1	B4T1	Well.147	0.0324771764351446	0.998854216071376	21.342593680954	0.9768917814319	13				NA	0.02	0.1	1
0.7	p06-VIM-1	B4T2	Well.148	0.033227018704002	0.999553876018335	20.8609501422546	0.999446536192672	12				NA	0.02	0.1	1
0.7	p06-VIM-1	B5T1	Well.149	0.0344893661985282	0.998999654241397	20.0974171740368	1.03741710593036	12				NA	0.02	0.1	1
0.7	p06-VIM-1	B5T2	Well.150	0.0340441506276913	0.999336799636811	20.3602430308877	1.02402531883998	12	20.9486031050292	0.997228834221113	0.0457181564428602	NA	0.02	0.1	1
0.5	p06-VIM-1	B1T1	Well.151	0.0313510378392993	0.999554306509849	22.1092259883999	0.943018284416808	13				NA	0.02	0.1	1
0.5	p06-VIM-1	B1T2	Well.152	0.032190645070885	0.999147233739315	21.5325657200597	0.968273109318373	13				NA	0.02	0.1	1
0.5	p06-VIM-1	B2T1	Well.153	0.0343777862472258	0.99887320295676	20.1626473437009	1.03406085549961	11				NA	0.02	0.1	1
0.5	p06-VIM-1	B2T2	Well.154	0.034308105428273	0.999030456765699	20.2035983015468	1.03196490299295	12				NA	0.02	0.1	1
0.5	p06-VIM-1	B3T1	Well.155	0.0334973658114444	0.998700375476212	20.6925877235138	1.00757839666773	12				NA	0.02	0.1	1
0.5	p06-VIM-1	B3T2	Well.156	0.0334222198620882	0.998695336298853	20.7391125849843	1.00531805668773	12				NA	0.02	0.1	1
0.5	p06-VIM-1	B4T1	Well.157	0.0316258556925509	0.999222275987784	21.9171043875726	0.951284621940587	13				NA	0.02	0.1	1
0.5	p06-VIM-1	B4T2	Well.158	0.0318656706564052	0.999542407876307	21.7521604372892	0.958498095923506	13				NA	0.02	0.1	1
0.5	p06-VIM-1	B5T1	Well.159	0.0331246097492402	0.999443909334174	20.925444429601	0.996366143214189	12				NA	0.02	0.1	1
0.5	p06-VIM-1	B5T2	Well.160	0.0335381531737722	0.99954988458304	20.6674224716108	1.00880525329192	12	21.0701869388279	0.99051677199534	0.0330120173321883	NA	0.02	0.1	1
0.4	p06-VIM-1	B1T1	Well.161	0.0295196266280657	0.999349839574659	23.4808925361182	0.887930658057136	14				NA	0.02	0.1	1
0.4	p06-VIM-1	B1T2	Well.162	0.0299425245186984	0.999269622001775	23.1492565073159	0.900651144228984	14				NA	0.02	0.1	1
0.4	p06-VIM-1	B2T1	Well.163	0.0334608780945107	0.999183572434896	20.7151521428141	1.00648087050603	12				NA	0.02	0.1	1
0.4	p06-VIM-1	B2T2	Well.164	0.0344104167579406	0.999205880571241	20.1435276252501	1.03504235947379	12				NA	0.02	0.1	1
0.4	p06-VIM-1	B3T1	Well.165	0.0323339719731144	0.99943399491976	21.437118246292	0.972584286834854	12				NA	0.02	0.1	1
0.4	p06-VIM-1	B3T2	Well.166	0.0329669208008336	0.99887646240174	21.0255360137371	0.991622964938556	12				NA	0.02	0.1	1
0.4	p06-VIM-1	B4T1	Well.167	0.0323364265838769	0.998925926920942	21.4354909860557	0.972658119887591	13				NA	0.02	0.1	1
0.4	p06-VIM-1	B4T2	Well.168	0.0323667730208604	0.999108212739213	21.4153934997848	0.973570920449062	12				NA	0.02	0.1	1
0.4	p06-VIM-1	B5T1	Well.169	0.0338625442103154	0.999286131218818	20.4694359719372	1.01856271906798	12				NA	0.02	0.1	1
0.4	p06-VIM-1	B5T2	Well.170	0.033811998041264	0.99874589079475	20.5000361029843	1.01704232405372	12	21.377183963229	0.977614636749771	0.0489802027526208	NA	0.02	0.1	1
0.25	p06-VIM-1	B1T1	Well.171	0.0284941302844844	0.999352293624568	24.3259637560293	0.85708441278906	15				NA	0.02	0.1	1
0.25	p06-VIM-1	B1T2	Well.172	0.0298381549860298	0.999331888760104	23.230229244552	0.897511778376185	14				NA	0.02	0.1	1
0.25	p06-VIM-1	B2T1	Well.173	0.0326168076217778	0.99944768744083	21.2512269317596	0.981091794290959	13				NA	0.02	0.1	1
0.25	p06-VIM-1	B2T2	Well.174	0.0328243527683307	0.999532784149989	21.1168575189303	0.987334613716733	13				NA	0.02	0.1	1
0.25	p06-VIM-1	B3T1	Well.175	0.0323825328437439	0.999357959077243	21.4049711276323	0.974044965398212	13				NA	0.02	0.1	1
0.25	p06-VIM-1	B3T2	Well.176	0.0337031240348528	0.999123630118888	20.5662590756617	1.01376746663849	12				NA	0.02	0.1	1
0.25	p06-VIM-1	B4T1	Well.177	0.0332823381691514	0.998990659912581	20.8262765986317	1.00111050876632	12				NA	0.02	0.1	1
0.25	p06-VIM-1	B4T2	Well.178	0.0334825212122415	0.998667596539712	20.7017618585582	1.00713188103578	12				NA	0.02	0.1	1
0.25	p06-VIM-1	B5T1	Well.179	0.0336369557002662	0.999147932744616	20.6067156236276	1.0117771673162	12				NA	0.02	0.1	1
0.25	p06-VIM-1	B5T2	Well.180	0.0325817227907738	0.999643891224961	21.2741107955232	0.980036466001287	13	21.5304372530906	0.971089105432922	0.0522183268392051	NA	0.02	0.1	1
0	p06-VIM-1	B1T1	Well.181	0.0322235262616722	0.999555760788784	21.5105936864644	0.969262153581744	13				NA	0.02	0.1	1
0	p06-VIM-1	B1T2	Well.182	0.0321114232771093	0.999500689439674	21.5856885127249	0.965890170659764	12				NA	0.02	0.1	1
0	p06-VIM-1	B2T1	Well.183	0.0323889457845157	0.999293833212164	21.4007329899364	0.974237862374561	13				NA	0.02	0.1	1
0	p06-VIM-1	B2T2	Well.184	0.031901076065113	0.999260431762101	21.7280188024118	0.959563066976455	13				NA	0.02	0.1	1
0	p06-VIM-1	B3T1	Well.185	0.0298775305034816	0.999312947318112	23.1996141876309	0.898696167649221	14				NA	0.02	0.1	1
0	p06-VIM-1	B3T2	Well.186	0.0315305063464176	0.999660142607884	21.9833824723433	0.948416577275788	13				NA	0.02	0.1	1
0	p06-VIM-1	B4T1	Well.187	0.0323483408363735	0.999428357544798	21.4275960571229	0.973016492647278	13				NA	0.02	0.1	1
0	p06-VIM-1	B4T2	Well.188	0.0334537664223428	0.999431921826482	20.7195558135126	1.00626695615584	12				NA	0.02	0.1	1
0	p06-VIM-1	B5T1	Well.189	0.0341750175709391	0.999264249879752	20.2822772254949	1.02796170911009	12				NA	0.02	0.1	1
0	p06-VIM-1	B5T2	Well.190	0.0342383541496417	0.99914983078078	20.2447576051841	1.02986683110621	12	21.4082217352826	0.975317798753696	0.0389866123715732	NA	0.02	0.1	1
